# Supplementary material for: The causal effects of serum lipids and apolipoproteins on kidney function: multivariable and bidirectional Mendelian-randomization analyses
Source: Int J Epidemiol. 2021 Jun 21;50(5):1569–79. doi: 10.1093/ije/dyab014 (PMC8580277; doi:10.1093/ije/dyab014)
Supplement: dyab014_Supplementary_Data [file dyab014_supplementary_data.zip]

Archive with 3 entries (3 files):
- ije-2020-02-0192-File011.xlsx
- ije-2020-02-0192-File012.pdf
- ije-2020-02-0192-File013.docx
