# Supplementary material for: The causal effects of serum lipids and apolipoproteins on kidney function: multivariable and bidirectional Mendelian-randomization analyses
Source: Int J Epidemiol. 2021 Jun 21;50(5):1569–79. doi: 10.1093/ije/dyab014 (PMC8580277; doi:10.1093/ije/dyab014)
Supplement: dyab014_Supplementary_Data [file dyab014_supplementary_data.zip › ije-2020-02-0192-File011.xlsx]

## Sheet: Table S1. Multivariable Inst
Supplementary Table 1: The lipid associated genetic variants from GWAS used as instruments for multivariable Mendelian randomization analysis
Position	rsID	Other_Allele	Effect_allele	Gene	N	Effect_allele_freq	beta_HDL	se_HDL	p_HDL	beta_LDL	se_LDL	p_LDL	beta_TG	se_TG	p_TG
2:44066247	2:44066247	G	C	ABCG8	310442	0.063	0.0055	0.0053	0.3	-0.11	0.0055	1.4e-91	-0.021	0.0054	6.8e-05
9:5073770	9:5073770	G	T	JAK2	185891	0.0011	-0.21	0.048	8.5e-06	-0.3	0.049	1.5e-09	-0.059	0.048	0.22
11:116722041	rs10047462	G	T	SIK3	310567	0.86	0.023	0.0038	4.6e-09	-0.01	0.004	0.0096	-0.11	0.0039	9.9e-180
8:19830921	rs10096633	C	T	GATAD2B	316391	0.14	0.14	0.0038	7.8e-307	0.0071	0.0039	0.066	-0.15	0.0038	0
8:55421614	rs10102164	G	A	CRP	316391	0.2	-0.0048	0.0032	0.12	0.031	0.0033	2.6e-21	0.015	0.0032	3.1e-06
1:172346548	rs1011731	G	A	DNM3	310288	0.56	0.015	0.0026	2.2e-08	-0.0038	0.0027	0.16	-0.015	0.0027	2.4e-08
11:18632984	rs10128711	T	C	SPTY2D1	258750	0.69	0.0032	0.0031	0.31	0.025	0.0033	1.5e-14	0.0077	0.0032	0.017
5:131744574	rs1016988	T	C	CD101	316391	0.22	-0.0034	0.0031	0.27	-0.02	0.0032	7.8e-10	0.0088	0.0031	0.0052
7:17911038	rs10282707	C	T	SNX13	225635	0.42	-0.027	0.0031	1.4e-18	-0.014	0.0032	2e-05	0.011	0.0032	0.0007
11:14852490	rs1037378	G	A	PDE3B	316391	0.54	-0.015	0.0026	3.9e-09	-0.0018	0.0026	0.5	0.0076	0.0026	0.0036
19:50038017	rs10419198	C	T	RCN3	295067	0.3	0.0058	0.0029	0.048	0.013	0.003	2.3e-05	0.012	0.003	2.8e-05
22:46627780	rs1042311	C	T	PPARA	310822	0.005	-0.0016	0.018	0.93	0.12	0.019	3.4e-10	0.068	0.019	0.00025
15:58678512	rs10468017	C	T	SNX27	316391	0.27	0.11	0.0029	1.8e-306	0.0033	0.003	0.27	0.034	0.0029	1e-31
14:65914867	rs10483776	A	G	FUT8	316391	0.16	-0.02	0.0035	7.1e-09	-0.0018	0.0036	0.61	0.013	0.0035	0.00015
1:230304988	rs10489615	A	G	GALNT2	315857	0.57	0.046	0.0026	4.3e-69	-0.0021	0.0027	0.44	-0.039	0.0027	4.2e-49
2:118835841	rs10490626	G	A	MTOR	293499	0.069	0.0035	0.0052	0.5	-0.053	0.0055	1.3e-22	-0.011	0.0054	0.046
2:27550967	rs1049817	A	G	GTF3C2	316391	0.41	0.0032	0.0026	0.23	-0.0056	0.0027	0.042	-0.056	0.0027	2.7e-95
6:31379109	rs1051794	G	A	MICA	288025	0.3	0.0089	0.003	0.0034	0.021	0.0031	3.5e-11	0.003	0.0031	0.33
22:35660875	rs1053593	G	T	HMGXB4	287234	0.62	-0.0014	0.0028	0.62	-0.016	0.0029	4.7e-08	-0.0067	0.0029	0.02
6:31440082	rs1055569	C	T	HCG26	285944	0.34	0.0063	0.0029	0.03	0.019	0.003	8e-10	0.009	0.003	0.0026
6:32813279	rs1057373	C	A	TAP1	295475	0.097	-0.014	0.0045	0.0019	0.0051	0.0046	0.27	0.03	0.0046	3.7e-11
2:101627925	rs1062062	C	T	TBC1D8	286979	0.12	0.0024	0.0041	0.55	-0.021	0.0042	9.3e-07	-0.0045	0.0042	0.27
1:23766233	rs1077514	C	T	ASAP3	315857	0.82	0.0099	0.0034	0.004	0.015	0.0035	2.3e-05	0.019	0.0035	2.5e-08
11:116639104	rs10790162	A	G	BUD13	308591	0.92	0.11	0.0047	9.1e-127	-0.033	0.0049	1.1e-11	-0.26	0.0047	0
11:47663049	rs10838738	A	G	MTCH2	316391	0.33	-0.032	0.0028	7.3e-31	-0.0046	0.0029	0.11	0.0076	0.0028	0.0063
6:161089817	rs1084651	G	A	PMVK	295475	0.19	-0.031	0.0034	2.5e-19	-0.017	0.0035	8e-07	0.011	0.0035	0.0011
12:107174646	rs10861661	A	C	RIC8B	291748	0.23	-0.017	0.0031	6.6e-08	0.00086	0.0032	0.79	0.019	0.0032	2.7e-09
10:118397971	rs10885997	A	G	PNLIPRP2	272449	0.41	-0.0081	0.0028	0.0038	0.015	0.0029	8.9e-08	0.0017	0.0029	0.54
1:63118196	rs10889353	A	C	DOCK7	315135	0.33	-0.01	0.0027	0.00012	-0.045	0.0028	5e-58	-0.077	0.0028	6.4e-170
11:116896155	rs10892063	A	C	SIK3	275687	0.58	-0.018	0.0029	9.3e-10	-0.0063	0.003	0.038	-0.058	0.003	1.6e-85
1:25768937	rs10903129	A	G	TMEM57	316391	0.53	0.0047	0.0026	0.071	0.028	0.0027	6e-25	0.0076	0.0026	0.0038
10:17260290	rs10904908	A	G	PGLYRP4	316391	0.45	0.012	0.0026	5.2e-06	0.012	0.0027	1.2e-05	0.0073	0.0026	0.0053
9:28414339	rs10968576	A	G	LINGO2	316391	0.29	-0.017	0.0028	1.9e-09	-0.00089	0.0029	0.76	0.0096	0.0029	0.00087
11:18645843	rs11024739	C	A	SPTY2D1	296603	0.68	0.0043	0.0029	0.14	0.025	0.003	3.9e-16	0.0088	0.003	0.003
12:124427306	rs11057401	T	A	CCDC92	315653	0.3	0.033	0.0028	1.1e-32	-0.0059	0.0029	0.041	-0.028	0.0028	7.2e-23
12:125307053	rs11057830	G	A	SCARB1	295475	0.15	-0.011	0.0037	0.0025	0.023	0.0038	1.3e-09	0.015	0.0038	7.4e-05
12:57809456	rs1106766	C	T	CFH	316391	0.21	0.032	0.0031	8.3e-24	-0.013	0.0032	5.5e-05	-0.03	0.0032	1.4e-20
17:29629326	rs11080150	A	G	NF1	316391	0.33	-0.0023	0.0027	0.39	-0.019	0.0028	2.2e-11	-0.0025	0.0028	0.36
2:62871225	rs11125936	T	C	TCEB3	312597	0.1	0.011	0.0042	0.012	-0.028	0.0044	6.9e-11	-0.016	0.0043	0.00027
8:145058986	rs11136343	A	G	PARP10	309967	0.38	-0.0044	0.0027	0.1	0.029	0.0028	6.6e-26	0.0037	0.0027	0.17
1:55496039	rs11206510	T	C	PCSK9	315135	0.17	0.0065	0.0034	0.058	-0.07	0.0036	3.7e-85	-0.01	0.0035	0.0034
11:126243952	rs11220462	G	A	ST3GAL4	209739	0.15	-0.021	0.0044	2.2e-06	0.043	0.0045	3.6e-21	0.0057	0.0045	0.2
4:100045616	rs1126673	C	T	ADH4	316391	0.72	-0.014	0.0029	2.3e-06	0.0056	0.003	0.063	0.017	0.0029	9.9e-09
6:32609105	rs1129740	G	A	HLA-DQA1	295475	0.58	0.016	0.0028	6e-09	-0.019	0.0029	1.4e-11	-0.02	0.0028	3.8e-12
20:17596155	rs1132274	C	A	RRBP1	316391	0.17	-0.02	0.0034	7.2e-09	0.019	0.0035	3.6e-08	0.0034	0.0035	0.33
15:58855748	rs113298164	C	T	LIPC	310822	0.0033	0.33	0.022	1.6e-51	-0.031	0.023	0.19	0.12	0.023	1e-07
16:15131962	rs1135999	A	G	NTAN1	295475	0.3	-0.019	0.0029	5.1e-11	-5.6e-05	0.003	0.98	0.024	0.0029	5.8e-17
21:46875775	rs114139997	G	A	COL18A1	295703	0.0011	0.14	0.039	0.00027	-0.08	0.039	0.043	-0.37	0.039	7.9e-21
6:32050758	rs1150754	C	T	TNXB	316391	0.12	-0.024	0.0041	8.7e-09	-0.012	0.0043	0.0053	-0.015	0.0042	0.00039
7:44444122	rs11550029	G	A	NUDCD3	314415	0.17	-0.011	0.0034	0.0018	0.02	0.0035	1.6e-08	0.013	0.0035	0.00031
2:272203	rs11553746	C	T	ACP1	313148	0.33	0.015	0.0027	4.7e-08	0.004	0.0028	0.16	-0.012	0.0028	1e-05
2:44028013	rs11556157	A	T	DYNC2LI1	316391	0.26	-0.0046	0.0029	0.12	0.025	0.003	1.1e-16	0.008	0.003	0.0072
19:11257018	rs11557092	T	C	C1orf127	264622	0.69	-0.0097	0.0031	0.0018	0.024	0.0032	2.2e-14	0.008	0.0031	0.011
1:55505647	rs11591147	G	T	PCSK9	285771	0.015	0.042	0.011	0.00012	-0.48	0.011	0	-0.0049	0.011	0.67
19:11222300	rs11669576	G	A	LDLR	316391	0.052	-0.00038	0.0058	0.95	0.058	0.006	2e-22	0.0027	0.0059	0.65
19:8429323	rs116843064	G	A	ANGPTL4	291127	0.02	0.24	0.0094	4.8e-146	-0.0038	0.0098	0.7	-0.27	0.0097	4.2e-175
12:121416650	rs1169288	A	C	HNF1A	291858	0.33	0.014	0.0028	4.3e-07	0.037	0.0029	1.8e-35	0.0023	0.0029	0.43
3:123065778	rs11708067	A	G	ADCY5	303487	0.21	-0.015	0.0032	1.9e-06	-0.0098	0.0033	0.0033	-0.0011	0.0033	0.73
6:31753526	rs11751198	G	A	VARS	312308	0.049	0.0034	0.0062	0.58	0.027	0.0063	1.7e-05	0.021	0.0062	0.00064
6:34824636	rs11755393	A	G	UHRF1BP1	313719	0.36	-0.027	0.0027	4.2e-23	0.0019	0.0028	0.5	0.002	0.0027	0.46
6:39282806	rs11756091	G	T	KCNK16	310442	0.51	-0.0014	0.0026	0.6	0.011	0.0027	3.9e-05	0.0053	0.0026	0.045
7:1097183	rs11761941	G	A	GPR146	274681	0.15	0.028	0.0039	5e-13	0.016	0.004	4.7e-05	0.0083	0.004	0.036
18:47113165	rs117623631	C	T	LIPG	136067	0.0019	0.43	0.044	7.7e-23	0.078	0.046	0.088	0.1	0.045	0.022
8:10683929	rs11776767	G	C	PINX1	292898	0.37	-0.011	0.0028	0.00011	-0.0059	0.0028	0.039	0.022	0.0028	3e-15
7:72856430	rs1178979	T	C	BAZ1B	316391	0.18	0.035	0.0033	1.3e-26	0.012	0.0034	0.00058	-0.096	0.0034	1.5e-179
8:19811733	rs118204057	G	A	LPL	298324	0.00025	-0.59	0.083	9.9e-13	0.031	0.088	0.73	0.54	0.085	1.8e-10
11:116633862	rs11820589	G	A	BUD13	139715	0.066	-0.087	0.0079	4e-28	0.034	0.0079	1.4e-05	0.19	0.0079	4.4e-133
12:121420807	rs1183910	G	A	HNF1A	316391	0.32	0.015	0.0028	1.1e-07	0.036	0.0029	8.8e-37	0.0012	0.0028	0.66
17:37813856	rs11869286	G	C	STARD3	295475	0.63	0.03	0.0028	5.9e-27	0.0029	0.0029	0.32	-0.0025	0.0029	0.37
17:45732774	rs11871606	C	A	KPNB1	316391	0.5	-0.013	0.0026	1.4e-07	-0.027	0.0026	1.2e-24	0.016	0.0026	5.8e-10
6:153431125	rs12055786	C	T	RGS17	250389	0.44	-0.021	0.0029	1e-12	-0.0024	0.003	0.43	0.012	0.003	3.1e-05
1:156700651	rs12145743	T	G	RRNAD1	269593	0.31	0.017	0.003	9.7e-09	-0.0017	0.0031	0.6	-0.011	0.0031	0.00022
6:160543148	rs12208357	C	T	SLC22A1	308296	0.062	-0.026	0.0053	7.5e-07	0.058	0.0055	6.4e-26	0.032	0.0054	3.9e-09
2:165540800	rs12328675	T	C	FLG	316391	0.12	0.05	0.0039	3.1e-37	-0.0037	0.0041	0.37	-0.045	0.004	1.9e-29
10:65121565	rs12355784	C	A	JMJD1C	316391	0.47	0.012	0.0026	1.2e-06	0.018	0.0027	1.6e-11	-0.03	0.0026	5e-31
17:41931375	rs12453522	A	G	CD300LG	316391	0.18	-0.014	0.0034	4.6e-05	-0.00051	0.0035	0.88	0.021	0.0034	1.2e-09
2:27730940	rs1260326	T	C	GCKR	316391	0.63	0.0058	0.0027	0.031	-0.023	0.0028	7.8e-17	-0.12	0.0027	0
2:27748624	rs1260333	A	G	PTPN14	121738	0.57	0.0096	0.0042	0.022	-0.02	0.0043	1.7e-06	-0.095	0.0042	2.1e-114
6:30372812	rs1264562	G	T	ZBTB17	293875	0.42	-0.0016	0.0028	0.56	0.015	0.0029	1.1e-07	-0.0013	0.0028	0.64
5:74648603	rs12654264	A	T	HMGCR	316391	0.4	0.0061	0.0026	0.02	0.066	0.0027	2.7e-128	0.0034	0.0027	0.21
7:21607352	rs12670798	T	C	DNAH11	295475	0.25	0.0015	0.0031	0.63	0.033	0.0032	3.5e-25	0.013	0.0031	2.3e-05
2:21238367	rs12713843	C	T	APOB	310822	0.0044	0.08	0.019	3.3e-05	-0.23	0.02	1.6e-30	-0.078	0.02	7e-05
1:109817590	rs12740374	G	T	CELSR2	315135	0.22	0.045	0.0031	1.5e-47	-0.16	0.0032	0	-0.016	0.0031	6.2e-07
1:27138393	rs12748152	C	T	PIGV	313159	0.072	-0.043	0.0049	1.6e-18	0.031	0.0051	2.3e-09	0.031	0.005	1.2e-09
11:65391317	rs12801636	G	A	PCNXL3	316391	0.23	0.012	0.003	9.2e-05	0.0076	0.0031	0.014	-0.018	0.0031	5.5e-09
17:65903006	rs12947658	A	G	BPTF	170843	0.66	0.012	0.0037	0.0012	-0.011	0.0038	0.0027	-0.02	0.0037	1.5e-07
18:57884750	rs12970134	G	A	DVL1	316391	0.26	-0.019	0.0029	2.6e-10	0.0041	0.003	0.17	0.017	0.003	1.1e-08
19:54759361	rs12975366	T	C	LILRB5	175779	0.38	-0.029	0.0035	7.5e-16	-0.0056	0.0036	0.12	0.002	0.0036	0.58
4:103188709	rs13107325	C	T	SLC39A8	314415	0.051	-0.074	0.0058	7.4e-37	-0.035	0.0061	1.2e-08	0.034	0.006	1.5e-08
4:89740128	rs13133548	G	A	FAM13A	316391	0.48	-0.017	0.0025	2e-11	0.0037	0.0026	0.16	0.014	0.0026	7.6e-08
4:187120211	rs13146272	C	A	CYP4V2	316391	0.62	0.0034	0.0026	0.19	-0.015	0.0027	9.5e-08	0.00043	0.0027	0.87
6:32671103	rs13192471	T	C	ASTN1	316391	0.16	0.001	0.0036	0.78	0.038	0.0037	1.6e-24	0.017	0.0037	2.3e-06
22:45996298	rs13268	A	G	FBLN1	311915	0.022	-0.0049	0.0087	0.57	-0.053	0.0091	5.9e-09	-0.00064	0.009	0.94
2:21252534	rs13306194	G	A	APOB	279015	0.0051	0.056	0.02	0.0045	-0.12	0.02	4.1e-09	-0.096	0.02	9.5e-07
3:58381287	rs13315871	G	A	PXK	295475	0.085	-0.0039	0.0047	0.41	-0.038	0.0049	4e-15	-0.0025	0.0048	0.6
3:52532118	rs13326165	A	G	STAB1	316391	0.81	-0.025	0.0032	3e-14	0.0033	0.0034	0.33	0.02	0.0033	9.7e-10
14:74250126	rs13379043	T	C	C14orf43	310822	0.3	0.017	0.0029	2.1e-09	-0.018	0.003	2.2e-09	-0.0086	0.0029	0.0031
2:165528876	rs13389219	C	T	FLG	289906	0.4	0.035	0.0028	6.2e-37	-0.0095	0.0029	0.001	-0.037	0.0028	2.6e-39
2:219555262	rs1344642	G	A	STK36	316391	0.44	0.0066	0.0026	0.011	-0.0077	0.0027	0.0043	-0.015	0.0026	1.4e-08
2:21263900	rs1367117	G	A	APOB	316391	0.29	-0.02	0.0029	5.2e-12	0.11	0.003	3.6e-278	0.023	0.0029	2.3e-15
8:19824492	rs13702	T	C	LPL	316391	0.29	0.11	0.0028	0	0.0011	0.0029	0.7	-0.12	0.0029	0
9:107593329	rs137854496	C	G	ABCA1	287675	8.6e-05	-1.3	0.14	8.9e-20	-0.25	0.16	0.11	-0.082	0.16	0.6
11:116701354	rs138326449	G	A	APOC3	137966	0.0018	0.76	0.045	1.5e-62	-0.13	0.046	0.005	-1.14	0.046	3.6e-138
13:45970147	rs138358301	A	G	SLC25A30	311915	0.0036	-0.019	0.021	0.36	0.00079	0.022	0.97	0.15	0.022	2.5e-11
11:116707044	rs138407155	A	T	APOA1	301025	0.00065	-0.45	0.05	9.3e-20	0.0058	0.053	0.91	0.23	0.052	5.7e-06
22:38898051	rs138457	T	C	DDX17	316391	0.62	0.017	0.0026	2.3e-10	0.00016	0.0027	0.95	-0.014	0.0027	3.5e-07
22:35711098	rs138777	A	G	TOM1	295475	0.62	-0.0026	0.0028	0.36	-0.015	0.0029	8.2e-08	-0.0077	0.0028	0.0069
19:11217344	rs139043155	T	A	LDLR	304618	3.5e-05	-0.24	0.21	0.25	1.64	0.21	1.5e-14	-0.0027	0.21	0.99
19:11224296	rs139624145	G	A	LDLR	298203	3e-05	0.02	0.24	0.93	1.67	0.26	9.5e-11	-0.35	0.26	0.17
7:44578747	rs139659653	G	A	NPC1L1	304998	0.0011	-0.02	0.039	0.6	-0.22	0.041	7.5e-08	0.0031	0.04	0.94
19:11215907	rs140807148	T	C	LDLR	298203	6.7e-06	-0.43	0.5	0.39	3.08	0.5	7.5e-10	0.4	0.5	0.42
1:55524222	rs141502002	C	T	PCSK9	298886	0.00047	-0.018	0.061	0.77	0.39	0.061	1.1e-10	0.096	0.061	0.12
16:53800954	rs1421085	T	C	FTO	308941	0.39	-0.022	0.0027	4.7e-16	0.0023	0.0028	0.4	0.019	0.0027	5.2e-12
18:47101838	rs142545730	G	A	LIPG	307373	0.00032	0.38	0.071	1.3e-07	0.066	0.074	0.37	-0.049	0.073	0.5
1:55512267	rs143117125	C	A	PCSK9	294447	4.6e-05	0.092	0.2	0.65	-1.47	0.2	6.9e-13	-0.24	0.21	0.24
19:11213450	rs144172724	G	A	LDLR	298203	3.3e-05	-0.044	0.22	0.84	1.34	0.22	2e-09	0.0016	0.22	0.99
7:80285893	rs144344249	A	G	CD36	295703	0.001	0.22	0.042	2e-07	-0.0045	0.042	0.91	-0.076	0.042	0.069
9:107646756	rs145183203	G	A	ABCA1	311915	0.0015	-0.25	0.032	3.1e-15	-0.043	0.034	0.2	-0.022	0.033	0.52
11:117299414	rs145244816	C	T	DSCAML1	301025	0.00024	0.45	0.082	3e-08	0.11	0.083	0.18	-0.61	0.082	1.2e-13
19:11350874	rs145464906	C	T	LOC55908	308067	0.00068	0.43	0.05	5e-18	-0.059	0.051	0.25	-0.35	0.051	2.8e-12
3:48229366	rs146179438	C	A	CDC25A	288306	0.02	-0.063	0.0095	2.8e-11	-0.0071	0.01	0.48	-0.0042	0.0099	0.67
9:107556776	rs146292819	T	G	ABCA1	307942	0.00047	-0.84	0.059	4e-46	-0.32	0.061	1.1e-07	-0.29	0.06	9.9e-07
16:88580796	rs147032017	C	T	ZFPM1	292906	0.0064	-0.04	0.017	0.014	-0.091	0.017	8.6e-08	0.012	0.017	0.49
2:27726437	rs147073127	A	C	GCKR	304873	0.0024	-0.016	0.026	0.54	0.073	0.027	0.0075	0.14	0.027	8.6e-08
11:116701560	rs147210663	G	A	APOC3	304873	0.00039	0.59	0.065	7.3e-20	-0.059	0.066	0.37	-0.76	0.065	1.2e-31
8:18272881	rs1495741	G	A	PGLYRP4	316391	0.75	-0.0038	0.003	0.2	-0.022	0.0031	2.5e-12	-0.035	0.003	8.1e-31
12:109661672	rs149793040	A	G	ACACB	303719	0.00091	0.23	0.042	5.5e-08	-0.084	0.045	0.064	-0.22	0.045	4.5e-07
9:107560784	rs150125857	C	T	ABCA1	307942	0.00044	-0.37	0.061	9.5e-10	0.11	0.065	0.087	0.0012	0.064	0.98
5:156398169	rs1501908	G	C	ATP1A2	300874	0.63	-0.0015	0.0027	0.59	0.04	0.0028	7.6e-45	0.038	0.0028	3.1e-42
1:55509585	rs151193009	C	T	PCSK9	296947	0.00054	-0.05	0.057	0.38	-0.68	0.057	6.5e-33	0.012	0.056	0.83
16:56904587	rs1529927	C	G	SLC12A3	314415	0.97	0.094	0.0073	1e-37	-0.017	0.0076	0.028	-0.017	0.0075	0.022
15:58683366	rs1532085	A	G	SNX27	316391	0.59	-0.096	0.0026	1.2e-295	0.00017	0.0027	0.95	-0.031	0.0026	4.6e-32
6:160578860	rs1564348	T	C	SLC22A1	316391	0.15	-0.0028	0.0035	0.42	0.047	0.0037	2.1e-38	0.02	0.0036	2.8e-08
19:45395266	rs157580	G	A	TOMM40	316391	0.63	-0.026	0.0026	1e-22	0.072	0.0027	2.4e-152	0.047	0.0027	3.3e-68
1:39797055	rs16826069	A	G	MACF1	315135	0.21	-0.036	0.0032	4.9e-30	-0.00044	0.0033	0.89	0.025	0.0032	9.3e-15
4:3449652	rs16844401	G	A	HGFAC	282710	0.066	0.0021	0.0054	0.7	0.02	0.0056	0.00024	0.03	0.0055	6.6e-08
1:182168885	rs1689800	A	G	ZNF648	315135	0.34	-0.025	0.0027	5.9e-20	0.013	0.0028	3.5e-06	0.0083	0.0027	0.0025
11:2936952	rs16928809	G	A	SLC22A18	309575	0.088	-0.029	0.0045	2.1e-10	-0.0086	0.0047	0.068	-0.00088	0.0046	0.85
16:67928042	rs16942887	G	A	PSKH1	295475	0.13	0.08	0.0039	9.8e-93	0.0012	0.004	0.76	-0.016	0.004	7.3e-05
2:54482553	rs17189743	G	A	TSPYL6	314415	0.028	0.04	0.0076	2.1e-07	0.018	0.0079	0.022	-0.034	0.0078	1.6e-05
16:56988044	rs173539	C	T	OR10K2	292803	0.32	0.23	0.0028	0	-0.033	0.0029	3.8e-30	-0.034	0.0029	1.3e-31
11:61569830	rs174546	C	T	FADS1	314310	0.31	-0.042	0.0028	2.7e-50	-0.053	0.0029	4.3e-75	0.052	0.0029	1.6e-74
11:61570783	rs174547	T	C	FADS1	314310	0.31	-0.042	0.0028	1.8e-50	-0.053	0.0029	3.9e-75	0.052	0.0029	3.8e-74
11:61571478	rs174550	T	C	FADS1	314310	0.31	-0.042	0.0028	2.9e-50	-0.053	0.0029	3.3e-75	0.052	0.0029	5.1e-74
2:118815958	rs17526895	A	G	MTOR	293499	0.068	0.0042	0.0053	0.43	-0.054	0.0055	4.9e-23	-0.0099	0.0054	0.066
17:46022065	rs17679445	G	A	PNPO	293499	0.063	0.03	0.0054	2.9e-08	0.018	0.0056	0.00098	-0.027	0.0055	9.9e-07
19:52324216	rs17695224	G	A	FPR3	316391	0.25	-0.028	0.0029	2.8e-21	-0.0018	0.003	0.56	0.0075	0.003	0.012
22:30888494	rs17738527	C	T	SEC14L4	316391	0.2	-0.018	0.0032	1.8e-08	-0.011	0.0033	0.0011	-8.4e-05	0.0032	0.98
12:123200768	rs1798192	T	G	GPR109B	295475	0.56	0.022	0.0026	2.2e-17	-0.0023	0.0027	0.4	-0.01	0.0027	0.00012
19:46181392	rs1800437	G	C	GIPR	316391	0.2	-0.012	0.0032	0.00016	-0.019	0.0033	5.2e-09	0.0055	0.0032	0.088
6:26093141	rs1800562	G	A	HFE	311915	0.049	0.007	0.006	0.24	-0.044	0.0063	2.6e-12	0.0081	0.0062	0.19
15:58723675	rs1800588	C	T	SNX27	316391	0.24	0.12	0.003	0	0.00096	0.0031	0.76	0.047	0.003	8.6e-54
20:43042364	rs1800961	C	T	HNF4A	314415	0.031	-0.14	0.0073	1.6e-81	-0.054	0.0076	8.5e-13	0.0043	0.0075	0.56
8:19805708	rs1801177	G	A	LPL	315298	0.016	-0.2	0.01	1.4e-86	0.0093	0.01	0.37	0.17	0.01	1.1e-61
3:12393125	rs1801282	C	G	PPARG	316391	0.12	0.02	0.004	3.2e-07	-0.0033	0.0041	0.42	-0.023	0.004	1e-08
17:64210580	rs1801689	A	C	APOH	316391	0.027	-0.019	0.0079	0.014	0.1	0.0082	2e-37	-0.047	0.008	3.9e-09
2:21225485	rs1801702	C	G	APOB	316391	0.027	0.016	0.0078	0.042	-0.091	0.008	3.7e-30	-0.0064	0.0079	0.42
6:160872151	rs1810126	C	T	SLC22A3	316391	0.35	-0.0082	0.0027	0.0024	0.025	0.0028	1.2e-18	0.014	0.0028	2.5e-07
22:21932068	rs181362	C	T	UBE2L3	316391	0.25	-0.028	0.003	3.4e-21	-0.0073	0.0031	0.017	-0.013	0.003	2.6e-05
11:117042408	rs186808413	C	T	PAFAH1B2	289906	0.0099	0.2	0.013	2.6e-51	-0.033	0.014	0.017	-0.18	0.014	9.9e-41
12:125298855	rs187831231	T	C	SCARB1	298203	0.00016	0.61	0.1	1.1e-09	0.014	0.1	0.89	-0.028	0.1	0.79
9:107664301	rs1883025	C	T	ABCA1	316391	0.26	-0.067	0.0029	2.1e-118	-0.024	0.003	7.2e-16	-0.022	0.0029	1.2e-13
10:124610027	rs1891110	G	A	FAM24B	316391	0.55	0.0041	0.0026	0.11	0.021	0.0026	7.7e-15	0.0031	0.0026	0.23
10:64927823	rs1935	C	G	JMJD1C	313905	0.48	0.012	0.0026	2.6e-06	0.018	0.0027	6.9e-12	-0.029	0.0026	3.1e-28
16:67976823	rs199717050	C	T	LCAT	304027	0.00023	-0.7	0.083	2.8e-17	-0.089	0.086	0.3	0.15	0.085	0.079
7:1083777	rs1997243	A	G	C7orf50	316391	0.14	0.026	0.0036	1.4e-12	0.018	0.0038	1.8e-06	0.0082	0.0037	0.028
11:116707739	rs199759119	A	C	APOA1	301025	0.00045	-0.42	0.061	5.5e-12	-0.11	0.062	0.077	-0.097	0.061	0.11
6:116387134	rs1999930	C	T	SLC16A4	295475	0.25	-0.01	0.0031	0.00081	-0.018	0.0032	1.3e-08	0.0019	0.0032	0.54
16:72108093	rs2000999	G	A	HPR	281610	0.2	-0.007	0.0034	0.039	0.063	0.0035	4e-71	0.021	0.0035	7.7e-10
18:47091686	rs200435657	G	A	LIPG	304027	0.00018	0.76	0.096	2.5e-15	0.23	0.1	0.026	0.12	0.1	0.24
19:10415795	rs200547722	A	C	ZGLP1	298753	0.00052	0.059	0.056	0.29	0.34	0.058	6.9e-09	0.054	0.057	0.35
21:46875817	rs200559406	G	A	COL18A1	308466	0.00087	-0.22	0.043	4.4e-07	0.072	0.044	0.1	0.3	0.043	6e-12
16:68013570	rs200922436	C	T	DPEP3	298230	0.0017	-0.23	0.032	1.1e-12	-0.0017	0.034	0.96	0.081	0.033	0.015
6:27835293	rs201148465	A	C	HIST1H1B	283092	0.0014	0.021	0.036	0.56	0.21	0.038	2.5e-08	0.035	0.036	0.33
19:42584958	rs201596848	C	T	ZNF574	293959	0.0014	0.09	0.035	0.009	-0.26	0.037	4.9e-12	-0.043	0.037	0.24
18:47095862	rs201922257	C	T	LIPG	300958	0.00021	0.61	0.089	5.4e-12	0.17	0.091	0.063	-0.025	0.09	0.78
2:121309488	rs2030746	C	T	PTPN22	316391	0.41	-0.0014	0.0026	0.6	0.014	0.0027	1.9e-07	0.0046	0.0026	0.08
1:183094547	rs20558	T	C	LAMC1	315857	0.56	0.0095	0.0026	0.00023	0.015	0.0027	8.4e-09	-0.00053	0.0026	0.84
9:107586753	rs2066714	T	C	ABCA1	308240	0.15	0.043	0.0037	3.6e-31	0.015	0.0038	7e-05	0.0073	0.0038	0.053
10:94839642	rs2068888	G	A	C1orf106	316391	0.47	0.023	0.0026	1.1e-18	-0.016	0.0027	9.5e-10	-0.032	0.0026	4.3e-34
3:50369546	rs2073498	C	A	RASSF1	288051	0.1	-0.019	0.0044	1.3e-05	-0.015	0.0046	0.00083	-0.0078	0.0045	0.083
17:40257163	rs2074158	T	C	DHX58	244331	0.19	-0.02	0.0038	9.6e-08	0.00084	0.0039	0.83	-0.0027	0.0039	0.48
11:116661392	rs2075291	C	A	APOA5	304873	0.003	-0.29	0.024	3.2e-34	-0.011	0.024	0.66	0.4	0.024	5.7e-65
22:41170063	rs2076674	T	C	SLC25A17	303487	0.35	0.0019	0.0027	0.49	0.018	0.0028	8.1e-11	-0.002	0.0028	0.46
8:59388565	rs2081687	T	C	IGSF9	316391	0.66	-0.0026	0.0027	0.33	-0.028	0.0028	3.8e-23	-0.019	0.0027	1.3e-11
19:32917455	rs2111504	T	A	DPY19L3	316391	0.17	0.02	0.0034	2.6e-09	-0.0075	0.0035	0.031	-0.012	0.0034	0.00055
17:73782191	rs2125345	T	C	UNK	297226	0.31	0.0075	0.0029	0.0092	-0.024	0.003	4.7e-16	-0.011	0.0029	0.00013
11:47270255	rs2167079	C	T	ACP2	316391	0.35	0.041	0.0028	6.9e-50	-0.001	0.0029	0.72	-0.02	0.0028	2.7e-12
9:107562804	rs2230808	T	C	ABCA1	304224	0.74	0.027	0.003	1.6e-19	0.0058	0.0031	0.064	0.0096	0.0031	0.0017
6:52453220	rs2239619	C	A	HSPG2	296147	0.62	2.5e-05	0.0027	0.99	0.018	0.0028	7.4e-11	0.00098	0.0027	0.72
7:72856269	rs2240466	G	A	BAZ1B	286614	0.11	0.043	0.0043	4.7e-24	0.014	0.0044	0.0018	-0.12	0.0044	1.9e-165
3:52584787	rs2251219	T	C	PBRM1	316391	0.38	0.00069	0.0027	0.8	0.016	0.0028	9.8e-09	-0.00086	0.0027	0.75
10:113933886	rs2255141	A	G	GPAM	316391	0.73	-0.027	0.0029	1.6e-20	-0.028	0.003	7.7e-21	0.019	0.0029	5.7e-11
9:117166246	rs2274159	A	G	DFNB31	316391	0.48	0.011	0.0026	3.7e-05	0.009	0.0027	0.00073	0.0024	0.0026	0.36
3:47282303	rs2276853	G	A	KIF9	316391	0.59	-0.015	0.0026	4.6e-09	-0.0046	0.0027	0.084	0.011	0.0026	4e-05
19:7831628	rs2277998	G	A	CLEC4M	287414	0.29	0.016	0.003	1.4e-07	0.0063	0.0031	0.04	-0.0048	0.003	0.11
19:50000009	rs2280401	G	A	RPS11	316391	0.15	-0.0064	0.0035	0.069	-0.016	0.0036	1.6e-05	-0.02	0.0036	5e-08
2:169830155	rs2287623	G	A	ABCB11	311551	0.59	-0.006	0.0026	0.022	-0.021	0.0027	1e-14	-0.008	0.0027	0.0026
19:49232226	rs2287922	G	A	RASIP1	286746	0.47	-0.0048	0.0028	0.083	0.026	0.0029	3.5e-19	0.019	0.0028	4.8e-12
3:12628920	rs2290159	G	C	RAF1	225635	0.2	-0.0093	0.0037	0.013	-0.021	0.0039	4.9e-08	-0.011	0.0038	0.0041
17:76395430	rs2292642	C	T	PGS1	316391	0.61	0.028	0.0026	1.2e-27	0.013	0.0027	2.2e-06	-0.02	0.0026	3.4e-14
8:116599199	rs2293889	T	G	TRPS1	316391	0.62	0.029	0.0027	1.4e-27	-0.015	0.0027	5.3e-08	-0.0041	0.0027	0.13
22:21982892	rs2298428	C	T	YDJC	308805	0.21	-0.03	0.0032	6.5e-21	-0.0087	0.0033	0.0083	-0.015	0.0032	5.2e-06
19:47589895	rs2303108	T	C	ZC3H4	316391	0.67	-0.015	0.0028	5.9e-08	0.0067	0.0028	0.018	0.011	0.0028	6.4e-05
7:6449496	rs2303361	T	C	DAGLB	316391	0.21	0.025	0.0031	2.8e-15	-0.0015	0.0032	0.64	0.0015	0.0032	0.63
16:57017292	rs2303790	A	G	CETP	302934	0.00077	0.37	0.047	5.3e-15	-0.051	0.047	0.28	-0.16	0.047	0.00056
17:4692559	rs2304969	G	T	GLTPD2	265978	0.18	-0.0024	0.0037	0.52	-0.014	0.0038	0.00027	-0.016	0.0038	1.4e-05
3:47045846	rs2305637	C	T	NBEAL2	213107	0.16	-0.032	0.0043	2.8e-14	0.002	0.0045	0.65	0.016	0.0044	0.00036
2:136555659	rs2322659	T	C	LCT	215669	0.71	-0.019	0.0036	1.4e-07	-0.011	0.0037	0.0022	0.0046	0.0037	0.21
2:203880992	rs2351524	T	C	NBEAL1	316391	0.89	0.0054	0.0041	0.18	0.024	0.0042	1.2e-08	0.01	0.0041	0.011
16:56989590	rs247616	C	T	OR10K2	316391	0.31	0.24	0.0028	0	-0.032	0.0029	3.5e-29	-0.036	0.0028	2.4e-38
1:55504650	rs2479409	G	A	PCSK9	316391	0.66	0.0095	0.0027	0.00042	-0.047	0.0028	7.8e-63	-0.002	0.0027	0.46
6:31440497	rs2516440	G	A	F5	285944	0.34	0.0068	0.0029	0.019	0.018	0.003	1.1e-09	0.0088	0.003	0.0029
5:131008194	rs26008	T	C	FNIP1	316391	0.92	0.016	0.0047	0.00071	0.0027	0.0048	0.57	-0.028	0.0048	5.3e-09
1:150958836	rs267733	A	G	ANXA9	315135	0.14	0.021	0.0037	1.1e-08	-0.025	0.0039	5.6e-11	-0.0054	0.0038	0.16
1:150940625	rs267738	T	G	LASS2	315135	0.18	0.024	0.0034	1.9e-12	-0.013	0.0035	0.00012	-0.0028	0.0034	0.42
8:19813529	rs268	A	G	LPL	301289	0.017	-0.26	0.0099	6.9e-154	0.019	0.01	0.074	0.24	0.01	1e-125
8:116648565	rs2737229	A	C	TRPS1	310822	0.34	-0.0013	0.0028	0.64	-0.022	0.0029	8.9e-15	-0.013	0.0028	7.1e-06
1:221057646	rs2738755	C	T	HLX	315135	0.33	-0.0032	0.0027	0.24	-0.015	0.0028	4.2e-08	0.0043	0.0028	0.12
6:127452935	rs2745353	C	T	RSPO3	316391	0.53	-0.023	0.0025	1.1e-19	0.003	0.0026	0.25	0.02	0.0026	3.3e-15
1:219700519	rs2785980	T	C	LYPLAL1	284268	0.31	0.016	0.0029	3.7e-08	-0.0079	0.003	0.0089	-0.016	0.003	3.6e-08
1:219687432	rs2785990	C	T	LYPLAL1	316391	0.68	-0.015	0.0028	5.6e-08	0.0095	0.0029	0.00088	0.016	0.0028	1.2e-08
10:113940329	rs2792751	T	C	GPAM	316391	0.73	-0.027	0.0029	3.8e-21	-0.028	0.003	1.7e-20	0.02	0.0029	1.4e-11
6:34546560	rs2814982	C	T	LAMC2	316391	0.12	-0.028	0.004	8.9e-13	-0.017	0.0041	4.2e-05	-0.0016	0.004	0.69
1:55529215	rs28362286	C	A	PCSK9	298886	0.00044	0.17	0.063	0.0067	-1.11	0.063	4.1e-68	-0.13	0.063	0.038
19:45316588	rs28399654	G	A	BCAM	294576	0.027	0.051	0.008	2.1e-10	-0.27	0.0084	7.5e-232	0.073	0.0082	8.5e-19
6:31564821	rs2844480	C	T	F5	316391	0.2	-0.0049	0.0033	0.13	0.0094	0.0034	0.0057	0.023	0.0033	5.4e-12
6:31353593	rs2844529	G	A	C1orf114	295475	0.34	0.014	0.0029	7.9e-07	0.018	0.003	1.3e-09	0.0094	0.0029	0.0013
10:101912064	rs2862954	T	C	ERLIN1	316391	0.41	0.016	0.0027	1.9e-09	0.0097	0.0028	0.00052	0.0064	0.0027	0.02
14:94844947	rs28929474	C	T	SERPINA1	310822	0.015	-0.017	0.01	0.099	0.081	0.011	4.3e-14	0.021	0.011	0.048
5:176637576	rs28932178	T	C	NSD1	310567	0.17	0.02	0.0035	8.1e-09	-0.0089	0.0036	0.014	-0.017	0.0035	2.7e-06
19:11231112	rs28942084	C	T	LDLR	304618	2.7e-05	-0.45	0.24	0.064	1.69	0.24	3.6e-12	-0.49	0.24	0.042
6:33774394	rs2894342	C	A	LAMC1	316391	0.23	0.017	0.0031	1.1e-08	-0.0017	0.0032	0.59	-0.01	0.0031	0.00082
16:81534790	rs2925979	T	C	CMIP	316391	0.7	0.041	0.0028	1.5e-50	-0.003	0.0029	0.3	-0.029	0.0028	1.2e-24
2:227093745	rs2943641	T	C	ALDH4A1	316391	0.66	-0.036	0.0027	7.8e-41	0.0067	0.0028	0.018	0.033	0.0028	4.9e-33
8:126490972	rs2954029	A	T	AMPD1	316391	0.45	0.035	0.0026	7.5e-43	-0.048	0.0027	5.1e-72	-0.08	0.0026	8.3e-205
8:126493746	rs2954033	A	G	AMPD1	316391	0.72	0.047	0.0029	3e-61	-0.035	0.003	4e-33	-0.082	0.0029	1.8e-176
8:126507389	rs2954038	C	A	AMPD1	316391	0.72	0.048	0.0029	5.7e-63	-0.042	0.003	6.6e-46	-0.087	0.0029	5.6e-197
8:19816934	rs301	T	C	LPL	316391	0.24	0.11	0.003	4.3e-290	0.0034	0.0031	0.27	-0.12	0.0031	0
6:31417191	rs3128982	A	G	F5	271542	0.28	0.00015	0.0032	0.96	-0.00038	0.0033	0.91	-0.027	0.0033	9.4e-17
6:31101674	rs3130564	C	T	PSORS1C1	316391	0.16	-0.0092	0.0037	0.013	-0.012	0.0038	0.0012	-0.033	0.0038	5.4e-18
11:116662407	rs3135506	G	C	APOA5	316391	0.059	-0.12	0.0054	1.6e-101	0.048	0.0057	4.2e-17	0.24	0.0055	0
11:116661488	rs3135507	C	T	APOA5	316391	0.04	-0.031	0.0065	2.5e-06	0.018	0.0067	0.0063	0.085	0.0066	2.2e-38
17:7091650	rs314253	T	C	CRB1	316391	0.35	-8.7e-05	0.0027	0.97	-0.02	0.0028	1.1e-12	-0.0056	0.0027	0.04
12:111884608	rs3184504	T	C	SH2B3	295475	0.57	0.027	0.0028	1.1e-21	0.027	0.0029	5.8e-21	-0.011	0.0029	0.00011
7:80300449	rs3211938	T	G	CD36	279034	0.0047	0.18	0.021	1.4e-18	0.022	0.021	0.29	-0.06	0.021	0.0032
8:19819439	rs326	A	G	LPL	316391	0.3	0.11	0.0028	0	0.00049	0.0029	0.87	-0.11	0.0029	0
8:19819724	rs328	C	G	LPL	316391	0.098	0.16	0.0043	1,7e-316	0.013	0.0044	0.0047	-0.18	0.0044	0
9:107579632	rs33918808	C	G	ABCA1	316391	0.035	0.071	0.007	1.6e-24	0.0021	0.0072	0.77	-0.0034	0.0071	0.63
16:56995935	rs34065661	C	G	CETP	275159	0.0048	0.43	0.02	5.6e-103	-0.055	0.02	0.0065	-0.077	0.02	0.00014
12:123345509	rs34149579	G	T	HIP1R	298641	0.042	-0.039	0.0065	2.8e-09	-0.004	0.0068	0.56	0.014	0.0067	0.039
15:63414083	rs34317102	A	C	LACTB	314374	0.76	0.019	0.003	1.7e-10	0.0015	0.0031	0.64	-0.015	0.0031	1.1e-06
6:25914853	rs34525648	G	A	SLC17A2	316391	0.092	-0.025	0.0046	7.2e-08	0.0069	0.0047	0.14	-0.0012	0.0046	0.8
19:10229580	rs34658893	T	C	EIF3G	310822	0.0054	-0.023	0.017	0.18	-0.09	0.018	5.7e-07	0.0016	0.018	0.93
16:72162966	rs34832584	G	T	PMFBP1	316391	0.16	0.003	0.0035	0.39	0.02	0.0036	7.7e-08	0.0026	0.0036	0.46
11:64031241	rs35169799	C	T	PLCB3	314415	0.06	-0.039	0.0054	4e-13	0.0058	0.0056	0.3	0.038	0.0055	3.1e-12
5:176520243	rs351855	G	A	FGFR4	250020	0.29	0.01	0.0032	0.0016	-0.018	0.0033	3.9e-08	-0.0082	0.0032	0.012
7:73012042	rs35332062	G	A	MLXIPL	316391	0.12	0.042	0.004	5.8e-26	0.014	0.0041	0.00048	-0.12	0.0041	5.2e-205
6:43785255	rs35349911	C	T	SH2D5	295475	0.57	-0.017	0.0027	5.9e-11	0.0061	0.0028	0.027	0.013	0.0027	1e-06
22:17625915	rs35665085	G	A	CECR5	313322	0.05	0.0039	0.0058	0.5	0.0092	0.0061	0.13	0.032	0.0059	5e-08
16:67976851	rs35673026	C	T	LCAT	300142	0.00029	0.65	0.076	1.2e-17	0.063	0.077	0.41	-0.25	0.076	0.0012
16:30936081	rs35675346	G	A	FBXL19	295475	0.25	-9.3e-05	0.0031	0.98	0.012	0.0032	0.00013	0.0089	0.0032	0.0048
7:44578500	rs35803101	G	A	NPC1L1	308630	0.0029	-0.00055	0.024	0.98	-0.16	0.025	1.2e-10	-0.0091	0.024	0.71
20:12962718	rs364585	A	G	DBT	295475	0.64	0.0072	0.0027	0.0085	0.019	0.0028	4e-11	-0.012	0.0028	1.2e-05
7:150217309	rs3735080	C	T	GIMAP7	316391	0.23	-0.017	0.003	4.9e-08	-0.0059	0.0032	0.061	0.016	0.0031	5.5e-07
15:43622265	rs3742970	C	A	LCMT2	293499	0.084	-0.027	0.0048	3.2e-08	0.0015	0.005	0.76	0.038	0.0049	7.4e-15
4:3446091	rs3748034	G	T	HGFAC	254845	0.14	-0.0068	0.0041	0.099	0.019	0.0043	7.4e-06	0.035	0.0042	4.7e-17
2:136590746	rs3754689	C	T	LCT	244529	0.18	0.019	0.0039	1.8e-06	0.019	0.004	2.5e-06	-0.004	0.004	0.32
6:116325142	rs3756772	C	T	FRK	316391	0.43	0.014	0.0026	4.8e-08	0.014	0.0027	1.8e-07	0.0015	0.0027	0.57
6:16127407	rs3757354	C	T	TRIM46	316391	0.24	0.0031	0.003	0.29	-0.033	0.0031	1.4e-27	-0.003	0.003	0.33
16:56993324	rs3764261	C	A	OR10K2	310132	0.31	0.24	0.0028	0	-0.032	0.0029	1.5e-29	-0.036	0.0028	1.8e-36
2:202122995	rs3769823	A	G	CASP8	306648	0.69	-0.0027	0.0028	0.33	0.0013	0.0029	0.65	0.017	0.0028	1.4e-09
9:2640759	rs3780181	A	G	VLDLR	316391	0.074	-0.00053	0.0049	0.91	-0.037	0.005	1.8e-13	0.006	0.0049	0.22
6:160961137	rs3798220	T	C	LPA	268241	0.019	-0.0051	0.01	0.62	0.11	0.011	5.5e-27	0.016	0.01	0.12
15:40751555	rs3803357	C	A	BAHD1	316391	0.54	0.0099	0.0026	0.00013	0.00042	0.0027	0.88	-0.017	0.0026	1.2e-10
9:139368953	rs3812594	G	A	SEC16A	314199	0.24	0.0044	0.003	0.15	-0.018	0.0031	1.5e-08	0.0065	0.0031	0.036
11:66297363	rs3816492	C	T	BBS1	300551	0.23	-0.00035	0.0032	0.91	-0.018	0.0033	2.1e-08	-0.0039	0.0032	0.23
4:100504664	rs3816873	T	C	MTTP	316391	0.26	-0.0086	0.0029	0.0031	-0.017	0.003	1e-08	-0.0034	0.003	0.25
5:74651084	rs3846662	A	G	HMGCR	316391	0.48	0.006	0.0026	0.023	0.065	0.0027	3.3e-128	0.0038	0.0027	0.15
19:54792761	rs386000	G	C	SLC45A3	185324	0.22	0.054	0.004	1.1e-41	-0.00024	0.0041	0.95	-0.0082	0.004	0.043
6:31262169	rs3873379	T	C	BLZF1	316391	0.32	-0.0076	0.0028	0.0066	0.0089	0.0029	0.0021	0.028	0.0029	7e-23
7:116358044	rs38855	A	G	MET	316391	0.46	0.01	0.0026	9.3e-05	-0.0035	0.0027	0.18	-0.014	0.0026	5.1e-08
9:107647655	rs3890182	G	A	ABCA1	249049	0.12	-0.075	0.0045	4.7e-63	-0.027	0.0046	5.5e-09	-0.015	0.0046	0.0014
9:16887366	rs3927680	T	A	OR6P1	316391	0.52	0.01	0.0027	0.00016	-0.013	0.0027	1.7e-06	-0.018	0.0027	2e-11
8:11702375	rs3947	G	A	CTSB	270883	0.23	0.004	0.0033	0.23	-0.0016	0.0034	0.63	0.024	0.0034	9.9e-13
6:31600106	rs41273264	C	A	PRRC2A	310822	0.019	-0.07	0.0096	2.7e-13	0.025	0.0099	0.012	0.096	0.0097	4.7e-23
10:52573772	rs41274050	C	T	A1CF	310822	0.0071	-0.038	0.015	0.013	0.057	0.016	0.00028	0.1	0.015	3.9e-11
2:21242613	rs41288783	G	A	APOB	304873	0.00065	0.075	0.05	0.14	0.56	0.053	3.3e-26	-0.18	0.052	0.00069
17:76403984	rs4129767	G	A	PGS1	316391	0.49	0.026	0.0026	4.6e-25	0.017	0.0026	4.1e-10	-0.017	0.0026	1.3e-10
20:56140439	rs41302559	G	A	PCK1	310822	0.0021	0.058	0.028	0.038	-0.0067	0.029	0.82	-0.15	0.029	8.7e-08
12:21331549	rs4149056	T	C	SLCO1B1	307324	0.14	0.0041	0.0037	0.27	-0.0082	0.0039	0.034	0.029	0.0038	3e-14
9:107647220	rs4149268	C	T	ABCA1	295475	0.38	-0.034	0.0027	3.1e-35	-0.015	0.0028	1.6e-07	-0.014	0.0028	4.6e-07
2:44074431	rs4245791	C	T	ABCG8	289736	0.72	0.0068	0.003	0.023	-0.072	0.0031	1.7e-120	-0.019	0.003	3.4e-10
22:46627603	rs4253772	C	T	PPARA	295475	0.098	0.0048	0.0045	0.29	0.018	0.0047	0.0001	0.018	0.0046	9.9e-05
5:53300662	rs4311394	A	G	ARL15	316391	0.27	-0.014	0.0029	7.1e-07	0.0039	0.003	0.18	0.018	0.0029	4.7e-10
19:45414451	rs439401	T	C	ATP13A2	316391	0.63	-0.022	0.0027	6.2e-17	0.013	0.0028	2.3e-06	0.075	0.0027	2.7e-168
7:17284577	rs4410790	T	C	NCSTN	316391	0.6	-0.011	0.0026	3.1e-05	0.0055	0.0027	0.044	0.015	0.0027	1.2e-08
4:88030261	rs442177	G	T	AFF1	316391	0.57	-0.018	0.0026	1.3e-12	0.0085	0.0027	0.0014	0.031	0.0026	4e-31
19:45415640	rs445925	G	A	ATP13A2	310822	0.11	0.04	0.0042	1.1e-21	-0.32	0.0043	0	0.12	0.0042	6.4e-162
5:122855416	rs4530754	G	A	CSNK1G3	295475	0.55	0.0053	0.0027	0.046	0.017	0.0028	9.5e-10	-0.0029	0.0027	0.28
5:55806751	rs459193	A	G	ASPM	316391	0.71	-0.02	0.0028	4.3e-13	-0.0051	0.0029	0.081	0.023	0.0029	7.5e-16
1:178515312	rs4650994	G	A	C1orf220	309908	0.49	-0.019	0.0026	1.2e-13	0.0022	0.0027	0.41	0.0092	0.0026	0.00048
1:40028180	rs4660293	A	G	PABPC4	315135	0.21	-0.04	0.0032	6.1e-36	0.00097	0.0033	0.77	0.024	0.0032	6.9e-14
7:25991826	rs4722551	T	C	HMCN1	293365	0.16	0.0073	0.0036	0.043	0.04	0.0038	2.1e-26	-0.026	0.0037	4.4e-12
7:130433384	rs4731702	C	T	SNX27	295475	0.46	0.033	0.0027	1.2e-35	-0.0066	0.0027	0.016	-0.027	0.0027	1.1e-23
1:155106227	rs4745	A	T	EFNA1	311533	0.49	0.0033	0.0026	0.21	-0.015	0.0027	5.1e-08	-0.0017	0.0027	0.53
12:123796238	rs4759375	C	T	SBNO1	184305	0.11	0.051	0.0053	2.4e-21	0.01	0.0055	0.058	-0.0026	0.0054	0.63
20:62349586	rs4809330	A	G	ZGPAT	316391	0.7	-0.0089	0.0028	0.0015	-0.015	0.0029	1.6e-07	0.0037	0.0029	0.2
22:29451671	rs4823006	A	G	ZNRF3	316391	0.45	0.014	0.0026	7.7e-08	-0.005	0.0027	0.057	-0.012	0.0026	2.2e-06
8:9183596	rs4841132	A	G	NECAP2	316391	0.9	0.1	0.0044	1e-123	0.057	0.0045	1e-36	-0.035	0.0044	1.3e-15
1:230295691	rs4846914	G	A	GALNT2	294941	0.55	0.049	0.0027	5.7e-73	0.00016	0.0028	0.95	-0.039	0.0028	2e-45
1:93584606	rs4847399	G	A	MTF2	275153	0.61	-0.021	0.0029	4.9e-13	-0.012	0.003	7.3e-05	0.0096	0.0029	0.0011
6:151901409	rs4870044	C	T	C6orf97	295475	0.34	-7.3e-05	0.0029	0.98	0.014	0.003	1.4e-06	0.0062	0.0029	0.034
8:121868551	rs4871137	G	T	KCND3	296925	0.64	-0.022	0.0028	1e-15	-0.002	0.0029	0.49	0.00093	0.0028	0.74
12:9082581	rs4883201	A	G	PHC1	316391	0.12	-0.03	0.004	4.1e-14	-0.022	0.0042	1.2e-07	0.0016	0.0041	0.69
18:57882787	rs489693	C	A	DVL1	316391	0.32	-0.019	0.0027	5.3e-12	0.0022	0.0028	0.44	0.015	0.0028	4.3e-08
7:50305863	rs4917014	T	G	PLEKHA6	316391	0.3	0.017	0.0028	2e-09	-0.0016	0.0029	0.59	-0.0012	0.0028	0.68
8:18272438	rs4921914	C	T	PGLYRP4	313148	0.75	-0.0041	0.003	0.17	-0.022	0.0031	1.5e-12	-0.035	0.0031	1.6e-30
19:49206417	rs492602	A	G	FUT2	289736	0.45	-0.0074	0.0027	0.0068	0.028	0.0028	1.4e-23	0.018	0.0028	1.8e-10
13:32953388	rs4942486	T	C	BRCA2	311551	0.52	0.0094	0.0026	0.00025	-0.022	0.0027	4.5e-16	-0.0085	0.0026	0.0011
5:67714246	rs4976033	A	G	IGFN1	316391	0.42	-0.015	0.0026	1.3e-08	0.0029	0.0027	0.27	0.018	0.0026	1.7e-11
14:105277209	rs4983559	G	A	CYB561D1	316391	0.57	-0.027	0.0026	1.1e-24	-0.0023	0.0027	0.39	0.0071	0.0026	0.007
16:67976320	rs4986970	A	T	LCAT	310822	0.025	-0.091	0.0081	7.1e-29	0.0052	0.0085	0.54	0.014	0.0084	0.086
11:75455021	rs499974	C	A	ASAP3	308941	0.18	-0.026	0.0033	3.8e-15	-0.0021	0.0034	0.54	-0.0089	0.0034	0.0084
1:55529187	rs505151	G	A	PCSK9	310567	0.95	0.0078	0.006	0.2	-0.09	0.0062	3.2e-48	-0.0066	0.0061	0.28
19:45448465	rs5167	T	G	APOC4	316391	0.37	0.037	0.0026	8.4e-46	-0.0033	0.0027	0.22	0.011	0.0027	8.1e-05
2:21233972	rs533617	T	C	APOB	311915	0.039	0.085	0.0066	1.2e-37	-0.13	0.0068	3.5e-77	-0.098	0.0067	9.4e-48
2:21294975	rs541041	G	A	TNFSF4	316391	0.81	-0.0095	0.0033	0.0044	0.12	0.0034	1.3e-287	0.018	0.0034	1.5e-07
15:43820717	rs55707100	C	T	MAP1A	314415	0.024	-0.1	0.0084	2.3e-34	0.0074	0.0086	0.39	0.13	0.0085	8.6e-54
2:21229160	rs5742904	C	T	APOB	302297	0.00038	-0.016	0.066	0.81	1.48	0.068	1.1e-104	-0.22	0.067	0.00095
22:30776095	rs5749088	C	T	RNF215	316391	0.21	-0.0071	0.0032	0.024	-0.013	0.0033	4.9e-05	-0.0031	0.0032	0.34
22:39100128	rs5757251	G	A	NPR1	276416	0.39	-0.017	0.0029	2.6e-09	0.0043	0.003	0.15	0.016	0.0029	6.7e-08
19:19379549	rs58542926	C	T	TM6SF2	316391	0.074	0.015	0.0049	0.0021	-0.1	0.005	6.5e-93	-0.12	0.005	3.7e-125
16:57015091	rs5880	G	C	CETP	242611	0.048	-0.26	0.0067	4,1e-321	0.017	0.0069	0.012	0.039	0.0067	1e-08
16:57016092	rs5882	G	A	CETP	295475	0.65	-0.092	0.0028	5.5e-241	0.0055	0.0029	0.057	0.0068	0.0028	0.016
12:125299542	rs5891	C	T	SCARB1	314415	0.013	0.066	0.011	3.1e-09	0.0041	0.012	0.72	-0.0034	0.011	0.76
20:39154095	rs6016373	A	G	SLC27A3	316391	0.39	0.0037	0.0026	0.15	-0.024	0.0027	8.1e-19	-0.0086	0.0027	0.0013
20:39672618	rs6029526	T	A	TOP1	313148	0.51	0.0038	0.0026	0.15	0.035	0.0027	5.6e-39	0.013	0.0027	4.6e-07
4:155489608	rs6054	C	T	FGB	304873	0.0038	-0.027	0.021	0.2	0.091	0.022	2.9e-05	0.14	0.021	2.5e-11
20:62695931	rs6062343	G	A	TCEA2	298647	0.43	0.013	0.0026	7.3e-07	-0.014	0.0027	1.6e-07	-0.018	0.0027	4.1e-11
20:33488771	rs6120757	C	T	ACSS2	316391	0.62	-0.017	0.0026	1.9e-10	0.00025	0.0027	0.93	0.005	0.0027	0.065
11:47290147	rs61731956	G	A	NR1H3	308466	0.00029	0.47	0.076	5.1e-10	-0.16	0.08	0.041	-0.31	0.079	0.00011
12:72179446	rs61754230	C	T	RAB21	313322	0.015	-0.01	0.01	0.32	0.057	0.011	1.1e-07	-0.0029	0.011	0.78
6:32052444	rs61995676	C	T	TNXB	310822	0.02	-0.064	0.0092	4.3e-12	0.023	0.0095	0.016	0.093	0.0094	2.7e-23
11:68703959	rs622082	A	G	IGHMBP2	316391	0.31	-0.017	0.0028	5.9e-10	0.00035	0.0029	0.9	0.014	0.0028	6e-07
8:61548494	rs626913	A	C	IGSF8	316391	0.52	0.0025	0.0025	0.32	0.012	0.0026	6.4e-06	0.0099	0.0026	0.00013
9:136155000	rs635634	C	T	IL6R	295475	0.19	0.017	0.0034	9.2e-07	0.077	0.0035	4.9e-109	-0.011	0.0034	0.0012
6:139839423	rs643381	C	A	TXNIP	311551	0.5	0.023	0.0026	2.5e-19	-0.006	0.0027	0.025	-0.023	0.0026	2e-18
2:203519783	rs6435161	T	G	FAM117B	205412	0.27	-0.014	0.0036	9.4e-05	-0.018	0.0037	6.1e-07	-0.018	0.0036	4.5e-07
9:15296034	rs643531	C	A	TTC39B	316391	0.88	0.053	0.0039	3.8e-42	0.0041	0.004	0.31	0.019	0.004	1.9e-06
3:135926622	rs645040	G	T	RFX5	316391	0.78	-0.021	0.0031	2.2e-11	0.011	0.0032	0.00083	0.023	0.0031	6.2e-13
1:109818530	rs646776	C	T	CELSR2	275574	0.77	-0.043	0.0033	1.3e-40	0.16	0.0033	0	0.013	0.0033	9.7e-05
19:11202306	rs6511720	G	T	LDLR	316391	0.11	0.024	0.0041	4.3e-09	-0.21	0.0043	0	-0.0064	0.0042	0.13
2:113841030	rs6734238	A	G	DRAM2	313719	0.39	-0.00041	0.0026	0.88	-0.012	0.0027	1.4e-05	-0.01	0.0027	0.00011
2:20396122	rs6749689	T	C	EPHA2	316391	0.57	-0.01	0.0026	5.9e-05	-0.011	0.0026	2.2e-05	-0.016	0.0026	1.1e-09
1:55512222	rs67608943	C	G	PCSK9	292471	0.00015	-0.14	0.11	0.2	-1.08	0.11	9.4e-24	-0.093	0.11	0.39
2:21231524	rs676210	G	A	APOB	316391	0.26	0.06	0.003	4.2e-88	-0.039	0.0031	5.8e-35	-0.071	0.0031	4.9e-118
3:50093209	rs6762477	G	A	RBM6	292627	0.6	0.025	0.0028	3.4e-19	-0.00049	0.0029	0.86	-0.0039	0.0028	0.17
9:19376255	rs67710536	A	C	RPS6	298623	0.11	0.015	0.0043	0.00041	0.028	0.0045	2.3e-10	0.004	0.0044	0.36
4:3434885	rs6818397	T	G	RGS12	316391	0.59	0.0077	0.0026	0.0031	-0.012	0.0027	6.1e-06	-0.021	0.0027	3.4e-15
4:3473139	rs6831256	A	G	DOK7	311551	0.44	-0.0078	0.0026	0.0024	0.013	0.0027	2.3e-06	0.021	0.0026	1.5e-15
9:136137065	rs687621	A	G	ABO	313148	0.37	0.015	0.0027	4.9e-08	0.043	0.0028	2.4e-53	-0.002	0.0027	0.45
5:156390297	rs6882076	T	C	TIMD4	316391	0.63	-0.0016	0.0027	0.55	0.039	0.0027	7.4e-46	0.038	0.0027	1.2e-44
6:43758873	rs6905288	G	A	SH2D5	316391	0.59	-0.024	0.0026	5.4e-21	0.0096	0.0027	0.00036	0.033	0.0027	9e-35
6:32041621	rs6910390	G	A	TNXB	297746	0.0051	-0.059	0.018	0.0014	0.0037	0.019	0.85	0.1	0.019	9.5e-08
17:26694861	rs704	G	A	VTN	316391	0.49	-0.01	0.0026	8.5e-05	0.021	0.0026	5.6e-16	-0.0063	0.0026	0.015
10:115789375	rs7076938	C	T	PLOD1	316391	0.73	0.019	0.0029	4.8e-11	-0.00097	0.0029	0.74	-0.01	0.0029	0.00057
12:20473758	rs7134375	C	A	FCRL2	316391	0.41	0.021	0.0026	1.3e-15	0.0033	0.0027	0.21	-0.014	0.0026	2.2e-07
12:7691134	rs7136716	A	G	AVPR1B	316391	0.15	0.021	0.0036	1.3e-08	-0.0061	0.0038	0.11	-0.0079	0.0037	0.033
14:64235556	rs7157785	G	T	NPR1	272811	0.18	-0.013	0.0036	0.00026	0.011	0.0038	0.0025	0.023	0.0037	6.4e-10
19:11275139	rs7188	A	C	KANK2	316391	0.32	-0.012	0.0027	1.6e-05	0.048	0.0028	2.5e-63	0.011	0.0028	0.00013
16:15129970	rs7200543	A	G	PDXDC1	295475	0.3	-0.019	0.0029	5.8e-11	-0.00032	0.003	0.92	0.024	0.0029	5.6e-17
18:47160953	rs7241918	G	T	MTHFR	310567	0.85	0.077	0.0036	1.2e-104	0.02	0.0037	3.3e-08	0.0064	0.0036	0.077
19:7224431	rs7248104	G	A	INSR	316391	0.4	0.012	0.0026	2.6e-06	-0.0023	0.0027	0.4	-0.02	0.0026	1.8e-14
19:8433196	rs7255436	C	A	ANGPTL4	316391	0.52	0.029	0.0026	1.1e-29	0.0076	0.0027	0.0045	-0.019	0.0026	1.4e-13
20:34116282	rs7261862	T	C	C20orf173	316391	0.18	-0.0039	0.0034	0.25	-0.024	0.0035	1.5e-11	-0.013	0.0034	0.00012
17:41926126	rs72836561	C	T	CD300LG	313322	0.028	-0.17	0.0077	8.1e-111	-0.027	0.008	0.00066	0.13	0.0079	5.9e-64
12:109937534	rs7298565	G	A	UBE3B	316391	0.53	0.03	0.0026	1.3e-31	0.0059	0.0027	0.028	0.0027	0.0026	0.3
12:121424861	rs7310409	A	G	HNF1A	316391	0.6	-0.016	0.0026	7.2e-10	-0.027	0.0027	8.3e-24	-0.0011	0.0027	0.68
19:33899065	rs731839	G	A	PEPD	316391	0.63	0.017	0.0027	2.7e-10	0.0012	0.0028	0.66	-0.015	0.0027	1.1e-08
11:116586283	rs7350481	T	C	C1orf158	314415	0.91	0.098	0.0046	3.2e-100	-0.028	0.0048	5.2e-09	-0.23	0.0047	0
19:11347493	rs737337	T	C	DOCK6	293492	0.12	-0.058	0.0042	1.4e-43	-0.016	0.0043	0.00026	0.0021	0.0043	0.62
22:38569006	rs738322	A	G	PLA2G6	316391	0.49	0.02	0.0026	2.6e-15	-0.0016	0.0027	0.56	-0.02	0.0026	3.4e-14
22:44324727	rs738409	C	G	PNPLA3	316391	0.23	-0.012	0.003	7e-05	-0.018	0.0031	1e-08	-0.018	0.0031	4.3e-09
13:114527838	rs7400722	G	A	GAS6	233501	0.42	0.00055	0.003	0.86	0.011	0.0031	0.00048	0.015	0.0031	1.8e-06
10:118575606	rs740363	G	A	VPS13D	295475	0.45	0.014	0.0027	6.4e-08	0.0033	0.0028	0.23	-0.0055	0.0027	0.041
19:45412079	rs7412	C	T	APOE	184807	0.075	0.098	0.0063	4.2e-54	-0.54	0.0064	0	0.12	0.0065	1.8e-81
11:109995944	rs746463	C	T	ZC3H12C	295475	0.69	-0.017	0.0028	5.9e-09	0.00073	0.0029	0.8	0.0099	0.0029	0.00064
12:125284671	rs74830677	G	A	SCARB1	301025	0.00033	0.57	0.071	1.4e-15	0.065	0.074	0.38	-0.052	0.072	0.47
16:57006590	rs7499892	C	T	CETP	296037	0.19	-0.23	0.0034	0	0.029	0.0035	8.1e-17	0.04	0.0034	2.3e-31
1:93009438	rs7515577	C	A	EVI5	316391	0.82	0.0042	0.0033	0.21	0.03	0.0035	2.1e-18	0.0091	0.0034	0.0071
2:179309165	rs75862065	G	A	PRKRA	105490	0.29	0.026	0.005	1.9e-07	-0.014	0.0051	0.0058	-0.0059	0.005	0.24
2:165551201	rs7607980	T	C	COBLL1	316391	0.12	0.05	0.0039	4.4e-37	-0.0041	0.004	0.32	-0.045	0.004	1.5e-29
16:69385641	rs76116020	A	G	TMED6	310822	0.033	-0.041	0.0071	7.2e-09	-0.013	0.0074	0.078	0.0049	0.0073	0.5
11:116701353	rs76353203	C	T	APOC3	272144	0.00044	0.88	0.065	2.4e-41	-0.13	0.066	0.055	-1.22	0.065	8.7e-78
3:32533010	rs7640978	C	T	CMTM6	316391	0.092	-0.0039	0.0045	0.38	-0.033	0.0046	6.2e-13	-0.0036	0.0045	0.43
20:44576502	rs7679	T	C	PCIF1	316391	0.17	-0.056	0.0034	6.1e-61	0.011	0.0035	0.0017	0.053	0.0035	2.4e-53
9:107578620	rs76881554	G	A	ABCA1	304873	0.0019	-0.16	0.029	9.2e-08	0.0027	0.03	0.93	-0.052	0.03	0.081
19:45410002	rs769449	G	A	APOE	314415	0.11	-0.098	0.0041	6.9e-129	0.19	0.0042	0	0.066	0.0042	2.4e-57
19:45412040	rs769455	C	T	APOE	291909	0.0013	-0.11	0.037	0.0022	-0.32	0.038	4.9e-17	0.35	0.035	1.1e-22
17:67081278	rs77542162	A	G	ABCA6	214420	0.015	-0.022	0.013	0.077	0.19	0.013	4.8e-50	-0.037	0.013	0.0028
6:160840252	rs7758229	G	T	SLC22A3	304576	0.31	-0.0097	0.0028	0.00062	0.016	0.0029	7.5e-08	0.018	0.0029	4.5e-10
6:161018174	rs7770628	C	T	LPA	295475	0.57	-0.012	0.0027	1.4e-05	-0.031	0.0028	4.5e-28	0.0015	0.0028	0.59
6:32261252	rs7775397	T	G	C6orf10	313891	0.086	-0.017	0.0049	0.00064	-0.017	0.0051	0.00096	-0.036	0.005	6.3e-13
6:135418635	rs7775698	C	T	VPS13D	316391	0.25	-0.014	0.003	1.6e-06	-0.026	0.0031	3.6e-17	-0.0032	0.003	0.28
18:47109955	rs77960347	A	G	LIPG	311915	0.011	0.26	0.012	1.6e-98	0.083	0.013	1.1e-10	0.051	0.013	5.2e-05
16:4755108	rs78074706	G	A	ANKS3	315298	0.022	-0.053	0.0087	1e-09	0.0084	0.009	0.35	0.027	0.0089	0.0023
6:31496949	rs78957773	C	T	MCCD1	293499	0.021	-0.013	0.0097	0.17	0.03	0.01	0.0028	0.052	0.0098	1.2e-07
10:74637326	rs7901016	T	C	CCDC109A	266674	0.069	-0.022	0.0055	7.5e-05	-0.018	0.0057	0.0019	0.042	0.0056	5e-14
11:10669228	rs7940646	T	C	MRVI1	316391	0.72	-0.0077	0.0029	0.0078	-0.0015	0.003	0.62	0.016	0.0029	3.7e-08
11:122522375	rs7941030	T	C	IL6R	316391	0.38	0.024	0.0026	2.5e-20	0.014	0.0027	9.2e-08	-0.00099	0.0027	0.71
17:17409560	rs7946	C	T	PEMT	315112	0.67	0.0046	0.0028	0.1	-0.0072	0.0029	0.013	-0.016	0.0029	1.2e-08
13:51221618	rs797486	C	A	ADAR	316391	0.87	-0.017	0.0038	3.7e-06	0.0044	0.0039	0.26	0.02	0.0038	1.6e-07
14:75322794	rs8014204	G	A	PROX2	295475	0.57	0.0082	0.0027	0.0026	0.012	0.0028	1.7e-05	-0.0027	0.0028	0.34
14:24883887	rs8017377	G	A	NYNRIN	316391	0.42	0.0027	0.0026	0.3	0.023	0.0027	6e-17	0.0037	0.0027	0.17
16:67911517	rs8060686	T	C	EDC4	289906	0.2	0.056	0.0035	1.2e-59	0.0043	0.0036	0.22	-0.01	0.0035	0.0034
18:56109859	rs8099014	C	A	VPS13D	316391	0.71	0.015	0.0028	1.8e-07	-0.0041	0.0029	0.16	-0.0059	0.0029	0.041
19:46307406	rs8111071	A	G	RSPH6A	314415	0.075	-0.029	0.0049	2.9e-09	-0.014	0.005	0.006	0.0024	0.0049	0.63
11:126160826	rs8177399	C	T	TIRAP	310822	0.018	-0.05	0.0095	1.8e-07	0.061	0.0099	7.2e-10	0.022	0.0097	0.021
19:33909710	rs8182584	T	G	PEPD	278299	0.59	0.013	0.0028	1.8e-06	-0.00029	0.0029	0.92	-0.016	0.0028	6.2e-09
12:125261593	rs838880	C	T	IL6R	316391	0.63	-0.029	0.0027	1.9e-27	-0.0014	0.0028	0.61	-0.0013	0.0027	0.65
17:8216468	rs871841	T	C	ARHGEF15	295475	0.52	0.0029	0.0027	0.27	0.014	0.0027	3e-07	0.007	0.0027	0.01
19:18304700	rs874628	A	G	MPV17L2	316391	0.26	0.00053	0.0029	0.86	0.015	0.003	1.4e-06	0.0054	0.003	0.069
2:234668570	rs887829	C	T	UGT1A10|UGT1A3|UGT1A4|UGT1A5|UGT1A6|UGT1A7|UGT1A8|UGT1A9	316391	0.34	0.00023	0.0027	0.93	-0.022	0.0028	7.4e-15	-0.0072	0.0028	0.009
19:7184762	rs891088	A	G	INSR	316391	0.28	0.015	0.0028	4.2e-08	0.00066	0.0029	0.82	-0.017	0.0029	1.8e-09
3:156798732	rs900399	A	G	SEMA4A	316391	0.38	0.019	0.0026	1.1e-12	0.0066	0.0027	0.015	-0.014	0.0027	1.1e-07
6:30603519	rs9262130	G	A	ATAT1	311915	0.091	-0.031	0.0048	1.9e-10	-0.0089	0.0051	0.078	-0.02	0.005	4.2e-05
6:32586854	rs9271366	G	A	PADI4	316391	0.85	0.0061	0.0037	0.098	0.018	0.0038	1.8e-06	0.024	0.0038	1.2e-10
6:32681631	rs9275596	C	T	ASTN1	295475	0.64	0.023	0.0029	6.5e-15	0.01	0.003	0.0008	0.0031	0.003	0.29
3:57528503	rs9311651	A	G	DNAH12	316391	0.17	0.019	0.0035	6e-08	-0.0021	0.0036	0.57	-0.021	0.0036	2.6e-09
6:16145325	rs9370867	A	G	MYLIP	310822	0.53	0.0063	0.0026	0.016	-0.033	0.0027	3e-34	-0.0015	0.0027	0.58
6:135411228	rs9376090	T	C	VPS13D	316391	0.24	-0.016	0.003	1.6e-07	-0.025	0.0032	1.5e-15	-0.003	0.0031	0.34
6:43811762	rs9472138	C	T	SH2D5	295475	0.27	0.013	0.003	9.2e-06	-0.0081	0.0031	0.0085	-0.02	0.003	5e-11
11:116648917	rs964184	G	C	PRAMEF2	316391	0.85	0.11	0.0036	2.6e-217	-0.037	0.0037	1.1e-23	-0.25	0.0036	0
14:71096344	rs9646133	G	T	FLAD1	316391	0.33	0.0089	0.0027	0.0012	-0.019	0.0028	2.4e-11	-0.00043	0.0028	0.88
5:55861786	rs9686661	C	T	ASPM	316391	0.19	-0.032	0.0033	5e-23	0.0095	0.0034	0.005	0.042	0.0033	2e-37
10:46013277	rs970548	A	C	2008-03-01	316391	0.24	0.026	0.003	2.9e-18	0.011	0.0031	0.00023	0.0025	0.003	0.41
7:130466854	rs972283	A	G	SNX27	316391	0.55	-0.031	0.0026	1.7e-32	0.0065	0.0027	0.014	0.027	0.0026	6.4e-25
4:69343287	rs976002	A	G	TMPRSS11E	290712	0.23	0.0085	0.0032	0.0069	0.023	0.0033	2.8e-12	0.015	0.0032	2.7e-06
3:185834499	rs9816226	A	T	B4GALT3	312053	0.83	0.028	0.0034	3.4e-16	0.0057	0.0035	0.11	0.0091	0.0034	0.0085
17:7484101	rs9901673	C	A	CD68	316391	0.16	-0.011	0.0035	0.002	-0.017	0.0036	3.4e-06	-0.011	0.0035	0.0012
16:57002732	rs9939224	T	G	CETP	316391	0.79	0.2	0.0031	0	-0.023	0.0032	2.8e-12	-0.034	0.0032	2.8e-26
6:43757896	rs998584	C	A	SH2D5	298529	0.48	-0.026	0.0027	6e-22	0.0081	0.0028	0.0034	0.034	0.0027	1.2e-35
16:56985139	rs9989419	A	G	OR10K2	316391	0.6	0.13	0.0026	0	-0.014	0.0027	2.8e-07	-0.019	0.0026	6e-13
Note: rsID: rs ID for the instruments; cPosition: chromosome position of the instruments (GRCh37 (hg19)); se: standard error; p: P- value
Abbreviations: HDL-C: high-density lipoprotein cholesterol; LDL-C: low-density lipoprotein cholesterol; TG: triglycerides

## Sheet: Table S2. Missing SNPs
Supplementary Table 2A. The lipid-associated variants missing in HUNT data set								Supplementary Table 2B. The lipid-associated variants missing in the UKBB data set
rsid	Effect_allele	Other_Allele	Effect_allele_freq	SNPType				rsid	Effect_allele	Other_Allele	Effect_allele_freq	SNPType
rs10892063	A	C	0.58	incompatible				rs1935	C	G	0.48	noninferrable_palindromic
rs1106766	C	T	0.21	incompatible				rs2954029	A	T	0.45	noninferrable_palindromic
rs1367117	G	A	0.29	incompatible				rs3927680	T	A	0.52	noninferrable_palindromic
rs2322659	T	C	0.71	incompatible				rs4745	A	T	0.49	noninferrable_palindromic
rs3754689	C	T	0.18	incompatible				rs6029526	T	A	0.51	noninferrable_palindromic
rs7775698	C	T	0.25	incompatible				2:44066247	G	C	0.063	Missing
2:44066247	G	C	0.063	Missing				9:5073770	G	T	0.0011	Missing
9:5073770	G	T	0.0011	Missing				rs114139997	G	A	0.0011	Missing
rs1051794	G	A	0.3	Missing				rs118204057	G	A	0.00025	Missing
rs1055569	C	T	0.34	Missing				rs13306194	G	A	0.0051	Missing
rs1057373	C	A	0.097	Missing				rs137854496	C	G	8.6e-05	Missing
rs114139997	G	A	0.0011	Missing				rs138326449	G	A	0.0018	Missing
rs1150754	C	T	0.12	Missing				rs138407155	A	T	0.00065	Missing
rs11751198	G	A	0.049	Missing				rs139043155	T	A	3.5e-05	Missing
rs118204057	G	A	0.00025	Missing				rs139624145	G	A	3e-05	Missing
rs11887534	G	C	0.063	Missing				rs140807148	T	C	6.7e-06	Missing
rs1264562	G	T	0.42	Missing				rs141502002	C	T	0.00047	Missing
rs137854496	C	G	8.6e-05	Missing				rs142545730	G	A	0.00032	Missing
rs139043155	T	A	3.5e-05	Missing				rs143117125	C	A	4.6e-05	Missing
rs139624145	G	A	3e-05	Missing				rs144172724	G	A	3.3e-05	Missing
rs140807148	T	C	6.7e-06	Missing				rs144344249	A	G	0.001	Missing
rs141502002	C	T	0.00047	Missing				rs145244816	C	T	0.00024	Missing
rs143117125	C	A	4.6e-05	Missing				rs145464906	C	T	0.00068	Missing
rs144172724	G	A	3.3e-05	Missing				rs146292819	T	G	0.00047	Missing
rs144344249	A	G	0.001	Missing				rs147210663	G	A	0.00039	Missing
rs145244816	C	T	0.00024	Missing				rs150125857	C	T	0.00044	Missing
rs145464906	C	T	0.00068	Missing				rs151193009	C	T	0.00054	Missing
rs151193009	C	T	0.00054	Missing				rs187831231	T	C	0.00016	Missing
rs199717050	C	T	0.00023	Missing				rs199717050	C	T	0.00023	Missing
rs200435657	G	A	0.00018	Missing				rs199759119	A	C	0.00045	Missing
rs201148465	A	C	0.0014	Missing				rs200435657	G	A	0.00018	Missing
rs201922257	C	T	0.00021	Missing				rs200547722	A	C	0.00052	Missing
rs2516440	G	A	0.34	Missing				rs200559406	G	A	0.00087	Missing
rs28362286	C	A	0.00044	Missing				rs200922436	C	T	0.0017	Missing
rs2844480	C	T	0.2	Missing				rs201148465	A	C	0.0014	Missing
rs28942084	C	T	2.7e-05	Missing				rs201596848	C	T	0.0014	Missing
rs3128982	A	G	0.28	Missing				rs201922257	C	T	0.00021	Missing
rs3211938	T	G	0.0047	Missing				rs2075291	C	A	0.003	Missing
rs35673026	C	T	0.00029	Missing				rs2303790	A	G	0.00077	Missing
rs41273264	C	A	0.019	Missing				rs28362286	C	A	0.00044	Missing
rs61995676	C	T	0.02	Missing				rs28942084	C	T	2.7e-05	Missing
rs67608943	C	G	0.00015	Missing				rs3211938	T	G	0.0047	Missing
rs6910390	G	A	0.0051	Missing				rs34065661	C	G	0.0048	Missing
rs74830677	G	A	0.00033	Missing				rs35673026	C	T	0.00029	Missing
rs75862065	G	A	0.29	Missing				rs41288783	G	A	0.00065	Missing
rs769455	C	T	0.0013	Missing				rs5742904	C	T	0.00038	Missing
rs7775397	T	G	0.086	Missing				rs61731956	G	A	0.00029	Missing
rs78957773	C	T	0.021	Missing				rs67608943	C	G	0.00015	Missing
rs9262130	G	A	0.091	Missing				rs74830677	G	A	0.00033	Missing
rs1935	C	G	0.48	noninferrable_palindromic				rs75862065	G	A	0.29	Missing
rs2954029	A	T	0.45	noninferrable_palindromic				rs76353203	C	T	0.00044	Missing
rs3927680	T	A	0.52	noninferrable_palindromic				rs769455	C	T	0.0013	Missing
rs4745	A	T	0.49	noninferrable_palindromic				2:44066247	G	C	0.063	Missing
rs6029526	T	A	0.51	noninferrable_palindromic				9:5073770	G	T	0.0011	Missing

## Sheet: Table S3. Individual_lipid Inst
Supplementary Table 3: The genetic instrument associated with individual lipid traits used for univariable Mendelian randomization
Position	rsID	Other_Allele	Effect_allele	Gene	N	Effect_allele_freq	beta	se	p
LDL-C Instrument
1:55505647	rs11591147	G	T	PCSK9	285771	0.015	-0.48	0.011	0
1:109817590	rs12740374	G	T	CELSR2	315135	0.22	-0.16	0.0032	0
19:45415640	rs445925	G	A	ATP13A2	310822	0.11	-0.32	0.0043	0
1:109818530	rs646776	C	T	CELSR2	275574	0.77	0.16	0.0033	0
19:11202306	rs6511720	G	T	LDLR	316391	0.11	-0.21	0.0043	0
19:45412079	rs7412	C	T	APOE	184807	0.075	-0.54	0.0064	0
19:45410002	rs769449	G	A	APOE	314415	0.11	0.19	0.0042	0
2:21294975	rs541041	G	A	TNFSF4	316391	0.81	0.12	0.0034	1.3e-287
2:21263900	rs1367117	G	A	APOB	316391	0.29	0.11	0.003	3.6e-278
19:45316588	rs28399654	G	A	BCAM	294576	0.027	-0.27	0.0084	7.5e-232
19:45395266	rs157580	G	A	TOMM40	316391	0.63	0.072	0.0027	2.4e-152
5:74648603	rs12654264	A	T	HMGCR	316391	0.4	0.066	0.0027	2.7e-128
5:74651084	rs3846662	A	G	HMGCR	316391	0.48	0.065	0.0027	3.3e-128
2:44074431	rs4245791	C	T	ABCG8	289736	0.72	-0.072	0.0031	1.7e-120
9:136155000	rs635634	C	T	IL6R	295475	0.19	0.077	0.0035	4.9e-109
2:21229160	rs5742904	C	T	APOB	302297	0.00038	1.48	0.068	1.1e-104
19:19379549	rs58542926	C	T	TM6SF2	316391	0.074	-0.1	0.005	6.5e-93
2:44066247	2:44066247	G	C	ABCG8	310442	0.063	-0.11	0.0055	1.4e-91
1:55496039	rs11206510	T	C	PCSK9	315135	0.17	-0.07	0.0036	3.7e-85
2:21233972	rs533617	T	C	APOB	311915	0.039	-0.13	0.0068	3.5e-77
11:61571478	rs174550	T	C	FADS1	314310	0.31	-0.053	0.0029	3.3e-75
11:61570783	rs174547	T	C	FADS1	314310	0.31	-0.053	0.0029	3.9e-75
11:61569830	rs174546	C	T	FADS1	314310	0.31	-0.053	0.0029	4.3e-75
8:126490972	rs2954029	A	T	AMPD1	316391	0.45	-0.048	0.0027	5.1e-72
16:72108093	rs2000999	G	A	HPR	281610	0.2	0.063	0.0035	4e-71
1:55529215	rs28362286	C	A	PCSK9	298886	0.00044	-1.11	0.063	4.1e-68
19:11275139	rs7188	A	C	KANK2	316391	0.32	0.048	0.0028	2.5e-63
1:55504650	rs2479409	G	A	PCSK9	316391	0.66	-0.047	0.0028	7.8e-63
1:63118196	rs10889353	A	C	DOCK7	315135	0.33	-0.045	0.0028	5e-58
9:136137065	rs687621	A	G	ABO	313148	0.37	0.043	0.0028	2.4e-53
17:67081278	rs77542162	A	G	ABCA6	214420	0.015	0.19	0.013	4.8e-50
1:55529187	rs505151	G	A	PCSK9	310567	0.95	-0.09	0.0062	3.2e-48
8:126507389	rs2954038	C	A	AMPD1	316391	0.72	-0.042	0.003	6.6e-46
5:156390297	rs6882076	T	C	TIMD4	316391	0.63	0.039	0.0027	7.4e-46
5:156398169	rs1501908	G	C	ATP1A2	300874	0.63	0.04	0.0028	7.6e-45
20:39672618	rs6029526	T	A	TOP1	313148	0.51	0.035	0.0027	5.6e-39
6:160578860	rs1564348	T	C	SLC22A1	316391	0.15	0.047	0.0037	2.1e-38
17:64210580	rs1801689	A	C	APOH	316391	0.027	0.1	0.0082	2e-37
12:121420807	rs1183910	G	A	HNF1A	316391	0.32	0.036	0.0029	8.8e-37
8:9183596	rs4841132	A	G	NECAP2	316391	0.9	0.057	0.0045	1e-36
12:121416650	rs1169288	A	C	HNF1A	291858	0.33	0.037	0.0029	1.8e-35
2:21231524	rs676210	G	A	APOB	316391	0.26	-0.039	0.0031	5.8e-35
6:16145325	rs9370867	A	G	MYLIP	310822	0.53	-0.033	0.0027	3e-34
8:126493746	rs2954033	A	G	AMPD1	316391	0.72	-0.035	0.003	4e-33
1:55509585	rs151193009	C	T	PCSK9	296947	0.00054	-0.68	0.057	6.5e-33
2:21238367	rs12713843	C	T	APOB	310822	0.0044	-0.23	0.02	1.6e-30
2:21225485	rs1801702	C	G	APOB	316391	0.027	-0.091	0.008	3.7e-30
16:56988044	rs173539	C	T	OR10K2	292803	0.32	-0.033	0.0029	3.8e-30
16:56993324	rs3764261	C	A	OR10K2	310132	0.31	-0.032	0.0029	1.5e-29
16:56989590	rs247616	C	T	OR10K2	316391	0.31	-0.032	0.0029	3.5e-29
6:161018174	rs7770628	C	T	LPA	295475	0.57	-0.031	0.0028	4.5e-28
6:16127407	rs3757354	C	T	TRIM46	316391	0.24	-0.033	0.0031	1.4e-27
6:160961137	rs3798220	T	C	LPA	268241	0.019	0.11	0.011	5.5e-27
7:25991826	rs4722551	T	C	HMCN1	293365	0.16	0.04	0.0038	2.1e-26
2:21242613	rs41288783	G	A	APOB	304873	0.00065	0.56	0.053	3.3e-26
6:160543148	rs12208357	C	T	SLC22A1	308296	0.062	0.058	0.0055	6.4e-26
8:145058986	rs11136343	A	G	PARP10	309967	0.38	0.029	0.0028	6.6e-26
7:21607352	rs12670798	T	C	DNAH11	295475	0.25	0.033	0.0032	3.5e-25
1:25768937	rs10903129	A	G	TMEM57	316391	0.53	0.028	0.0027	6e-25
17:45732774	rs11871606	C	A	KPNB1	316391	0.5	-0.027	0.0026	1.2e-24
6:32671103	rs13192471	T	C	ASTN1	316391	0.16	0.038	0.0037	1.6e-24
12:121424861	rs7310409	A	G	HNF1A	316391	0.6	-0.027	0.0027	8.3e-24
1:55512222	rs67608943	C	G	PCSK9	292471	0.00015	-1.08	0.11	9.4e-24
11:116648917	rs964184	G	C	PRAMEF2	316391	0.85	-0.037	0.0037	1.1e-23
19:49206417	rs492602	A	G	FUT2	289736	0.45	0.028	0.0028	1.4e-23
8:59388565	rs2081687	T	C	IGSF9	316391	0.66	-0.028	0.0028	3.8e-23
2:118815958	rs17526895	A	G	MTOR	293499	0.068	-0.054	0.0055	4.9e-23
2:118835841	rs10490626	G	A	MTOR	293499	0.069	-0.053	0.0055	1.3e-22
19:11222300	rs11669576	G	A	LDLR	316391	0.052	0.058	0.006	2e-22
8:55421614	rs10102164	G	A	CRP	316391	0.2	0.031	0.0033	2.6e-21
11:126243952	rs11220462	G	A	ST3GAL4	209739	0.15	0.043	0.0045	3.6e-21
12:111884608	rs3184504	T	C	SH2B3	295475	0.57	0.027	0.0029	5.8e-21
10:113933886	rs2255141	A	G	GPAM	316391	0.73	-0.028	0.003	7.7e-21
10:113940329	rs2792751	T	C	GPAM	316391	0.73	-0.028	0.003	1.7e-20
19:49232226	rs2287922	G	A	RASIP1	286746	0.47	0.026	0.0029	3.5e-19
20:39154095	rs6016373	A	G	SLC27A3	316391	0.39	-0.024	0.0027	8.1e-19
6:160872151	rs1810126	C	T	SLC22A3	316391	0.35	0.025	0.0028	1.2e-18
1:93009438	rs7515577	C	A	EVI5	316391	0.82	0.03	0.0035	2.1e-18
6:135418635	rs7775698	C	T	VPS13D	316391	0.25	-0.026	0.0031	3.6e-17
11:116662407	rs3135506	G	C	APOA5	316391	0.059	0.048	0.0057	4.2e-17
19:45412040	rs769455	C	T	APOE	291909	0.0013	-0.32	0.038	4.9e-17
14:24883887	rs8017377	G	A	NYNRIN	316391	0.42	0.023	0.0027	6e-17
2:27730940	rs1260326	T	C	GCKR	316391	0.63	-0.023	0.0028	7.8e-17
16:57006590	rs7499892	C	T	CETP	296037	0.19	0.029	0.0035	8.1e-17
2:44028013	rs11556157	A	T	DYNC2LI1	316391	0.26	0.025	0.003	1.1e-16
11:18645843	rs11024739	C	A	SPTY2D1	296603	0.68	0.025	0.003	3.9e-16
13:32953388	rs4942486	T	C	BRCA2	311551	0.52	-0.022	0.0027	4.5e-16
17:73782191	rs2125345	T	C	UNK	297226	0.31	-0.024	0.003	4.7e-16
17:26694861	rs704	G	A	VTN	316391	0.49	0.021	0.0026	5.6e-16
9:107664301	rs1883025	C	T	ABCA1	316391	0.26	-0.024	0.003	7.2e-16
6:135411228	rs9376090	T	C	VPS13D	316391	0.24	-0.025	0.0032	1.5e-15
3:58381287	rs13315871	G	A	PXK	295475	0.085	-0.038	0.0049	4e-15
2:234668570	rs887829	C	T	UGT1A10|UGT1A3|UGT1A4|UGT1A5|UGT1A6|UGT1A7|UGT1A8|UGT1A9	316391	0.34	-0.022	0.0028	7.4e-15
10:124610027	rs1891110	G	A	FAM24B	316391	0.55	0.021	0.0026	7.7e-15
8:116648565	rs2737229	A	C	TRPS1	310822	0.34	-0.022	0.0029	8.9e-15
2:169830155	rs2287623	G	A	ABCB11	311551	0.59	-0.021	0.0027	1e-14
11:18632984	rs10128711	T	C	SPTY2D1	258750	0.69	0.025	0.0033	1.5e-14
19:11217344	rs139043155	T	A	LDLR	304618	3.5e-05	1.64	0.21	1.5e-14
19:11257018	rs11557092	T	C	C1orf127	264622	0.69	0.024	0.0032	2.2e-14
14:94844947	rs28929474	C	T	SERPINA1	310822	0.015	0.081	0.011	4.3e-14
9:2640759	rs3780181	A	G	VLDLR	316391	0.074	-0.037	0.005	1.8e-13
3:32533010	rs7640978	C	T	CMTM6	316391	0.092	-0.033	0.0046	6.2e-13
1:55512267	rs143117125	C	A	PCSK9	294447	4.6e-05	-1.47	0.2	6.9e-13
20:43042364	rs1800961	C	T	HNF4A	314415	0.031	-0.054	0.0076	8.5e-13
17:7091650	rs314253	T	C	CRB1	316391	0.35	-0.02	0.0028	1.1e-12
8:18272438	rs4921914	C	T	PGLYRP4	313148	0.75	-0.022	0.0031	1.5e-12
8:18272881	rs1495741	G	A	PGLYRP4	316391	0.75	-0.022	0.0031	2.5e-12
6:26093141	rs1800562	G	A	HFE	311915	0.049	-0.044	0.0063	2.6e-12
4:69343287	rs976002	A	G	TMPRSS11E	290712	0.23	0.023	0.0033	2.8e-12
16:57002732	rs9939224	T	G	CETP	316391	0.79	-0.023	0.0032	2.8e-12
19:11231112	rs28942084	C	T	LDLR	304618	2.7e-05	1.69	0.24	3.6e-12
19:42584958	rs201596848	C	T	ZNF574	293959	0.0014	-0.26	0.037	4.9e-12
10:64927823	rs1935	C	G	JMJD1C	313905	0.48	0.018	0.0027	6.9e-12
11:116639104	rs10790162	A	G	BUD13	308591	0.92	-0.033	0.0049	1.1e-11
6:32609105	rs1129740	G	A	HLA-DQA1	295475	0.58	-0.019	0.0029	1.4e-11
20:34116282	rs7261862	T	C	C20orf173	316391	0.18	-0.024	0.0035	1.5e-11
10:65121565	rs12355784	C	A	JMJD1C	316391	0.47	0.018	0.0027	1.6e-11
17:29629326	rs11080150	A	G	NF1	316391	0.33	-0.019	0.0028	2.2e-11
14:71096344	rs9646133	G	T	FLAD1	316391	0.33	-0.019	0.0028	2.4e-11
6:31379109	rs1051794	G	A	MICA	288025	0.3	0.021	0.0031	3.5e-11
20:12962718	rs364585	A	G	DBT	295475	0.64	0.019	0.0028	4e-11
1:150958836	rs267733	A	G	ANXA9	315135	0.14	-0.025	0.0039	5.6e-11
2:62871225	rs11125936	T	C	TCEB3	312597	0.1	-0.028	0.0044	6.9e-11
6:52453220	rs2239619	C	A	HSPG2	296147	0.62	0.018	0.0028	7.4e-11
22:41170063	rs2076674	T	C	SLC25A17	303487	0.35	0.018	0.0028	8.1e-11
19:11224296	rs139624145	G	A	LDLR	298203	3e-05	1.67	0.26	9.5e-11
1:55524222	rs141502002	C	T	PCSK9	298886	0.00047	0.39	0.061	1.1e-10
18:47109955	rs77960347	A	G	LIPG	311915	0.011	0.083	0.013	1.1e-10
7:44578500	rs35803101	G	A	NPC1L1	308630	0.0029	-0.16	0.025	1.2e-10
9:19376255	rs67710536	A	C	RPS6	298623	0.11	0.028	0.0045	2.3e-10
22:46627780	rs1042311	C	T	PPARA	310822	0.005	0.12	0.019	3.4e-10
17:76403984	rs4129767	G	A	PGS1	316391	0.49	0.017	0.0026	4.1e-10
11:126160826	rs8177399	C	T	TIRAP	310822	0.018	0.061	0.0099	7.2e-10
19:11215907	rs140807148	T	C	LDLR	298203	6.7e-06	3.08	0.5	7.5e-10
5:131744574	rs1016988	T	C	CD101	316391	0.22	-0.02	0.0032	7.8e-10
6:31440082	rs1055569	C	T	HCG26	285944	0.34	0.019	0.003	8e-10
10:94839642	rs2068888	G	A	C1orf106	316391	0.47	-0.016	0.0027	9.5e-10
5:122855416	rs4530754	G	A	CSNK1G3	295475	0.55	0.017	0.0028	9.5e-10
6:31440497	rs2516440	G	A	F5	285944	0.34	0.018	0.003	1.1e-09
12:125307053	rs11057830	G	A	SCARB1	295475	0.15	0.023	0.0038	1.3e-09
6:31353593	rs2844529	G	A	C1orf114	295475	0.34	0.018	0.003	1.3e-09
9:5073770	9:5073770	G	T	JAK2	185891	0.0011	-0.3	0.049	1.5e-09
19:11213450	rs144172724	G	A	LDLR	298203	3.3e-05	1.34	0.22	2e-09
14:74250126	rs13379043	T	C	C14orf43	310822	0.3	-0.018	0.003	2.2e-09
1:27138393	rs12748152	C	T	PIGV	313159	0.072	0.031	0.0051	2.3e-09
2:21252534	rs13306194	G	A	APOB	279015	0.0051	-0.12	0.02	4.1e-09
19:46181392	rs1800437	G	C	GIPR	316391	0.2	-0.019	0.0033	5.2e-09
11:116586283	rs7350481	T	C	C1orf158	314415	0.91	-0.028	0.0048	5.2e-09
9:107647655	rs3890182	G	A	ABCA1	249049	0.12	-0.027	0.0046	5.5e-09
22:45996298	rs13268	A	G	FBLN1	311915	0.022	-0.053	0.0091	5.9e-09
19:10415795	rs200547722	A	C	ZGLP1	298753	0.00052	0.34	0.058	6.9e-09
1:183094547	rs20558	T	C	LAMC1	315857	0.56	0.015	0.0027	8.4e-09
3:52584787	rs2251219	T	C	PBRM1	316391	0.38	0.016	0.0028	9.8e-09
4:100504664	rs3816873	T	C	MTTP	316391	0.26	-0.017	0.003	1e-08
22:44324727	rs738409	C	G	PNPLA3	316391	0.23	-0.018	0.0031	1e-08
4:103188709	rs13107325	C	T	SLC39A8	314415	0.051	-0.035	0.0061	1.2e-08
2:203880992	rs2351524	T	C	NBEAL1	316391	0.89	0.024	0.0042	1.2e-08
6:116387134	rs1999930	C	T	SLC16A4	295475	0.25	-0.018	0.0032	1.3e-08
9:139368953	rs3812594	G	A	SEC16A	314199	0.24	-0.018	0.0031	1.5e-08
7:44444122	rs11550029	G	A	NUDCD3	314415	0.17	0.02	0.0035	1.6e-08
11:66297363	rs3816492	C	T	BBS1	300551	0.23	-0.018	0.0033	2.1e-08
6:27835293	rs201148465	A	C	HIST1H1B	283092	0.0014	0.21	0.038	2.5e-08
18:47160953	rs7241918	G	T	MTHFR	310567	0.85	0.02	0.0037	3.3e-08
20:17596155	rs1132274	C	A	RRBP1	316391	0.17	0.019	0.0035	3.6e-08
5:176520243	rs351855	G	A	FGFR4	250020	0.29	-0.018	0.0033	3.9e-08
1:221057646	rs2738755	C	T	HLX	315135	0.33	-0.015	0.0028	4.2e-08
22:35660875	rs1053593	G	T	HMGXB4	287234	0.62	-0.016	0.0029	4.7e-08
3:12628920	rs2290159	G	C	RAF1	225635	0.2	-0.021	0.0039	4.9e-08
HDL-C Instrument
11:116722041	rs10047462	G	T	SIK3	310567	0.86	0.023	0.0038	4.6e-09
8:19830921	rs10096633	C	T	GATAD2B	316391	0.14	0.14	0.0038	7.8e-307
1:172346548	rs1011731	G	A	DNM3	310288	0.56	0.015	0.0026	2.2e-08
7:17911038	rs10282707	C	T	SNX13	225635	0.42	-0.027	0.0031	1.4e-18
11:14852490	rs1037378	G	A	PDE3B	316391	0.54	-0.015	0.0026	3.9e-09
15:58678512	rs10468017	C	T	SNX27	316391	0.27	0.11	0.0029	1.8e-306
14:65914867	rs10483776	A	G	FUT8	316391	0.16	-0.02	0.0035	7.1e-09
1:230304988	rs10489615	A	G	GALNT2	315857	0.57	0.046	0.0026	4.3e-69
11:116639104	rs10790162	A	G	BUD13	308591	0.92	0.11	0.0047	9.1e-127
11:47663049	rs10838738	A	G	MTCH2	316391	0.33	-0.032	0.0028	7.3e-31
6:161089817	rs1084651	G	A	PMVK	295475	0.19	-0.031	0.0034	2.5e-19
11:116896155	rs10892063	A	C	SIK3	275687	0.58	-0.018	0.0029	9.3e-10
9:28414339	rs10968576	A	G	LINGO2	316391	0.29	-0.017	0.0028	1.9e-09
12:124427306	rs11057401	T	A	CCDC92	315653	0.3	0.033	0.0028	1.1e-32
12:57809456	rs1106766	C	T	CFH	316391	0.21	0.032	0.0031	8.3e-24
6:32609105	rs1129740	G	A	HLA-DQA1	295475	0.58	0.016	0.0028	6e-09
20:17596155	rs1132274	C	A	RRBP1	316391	0.17	-0.02	0.0034	7.2e-09
15:58855748	rs113298164	C	T	LIPC	310822	0.0033	0.33	0.022	1.6e-51
16:15131962	rs1135999	A	G	NTAN1	295475	0.3	-0.019	0.0029	5.1e-11
6:32050758	rs1150754	C	T	TNXB	316391	0.12	-0.024	0.0041	8.7e-09
2:272203	rs11553746	C	T	ACP1	313148	0.33	0.015	0.0027	4.7e-08
19:8429323	rs116843064	G	A	ANGPTL4	291127	0.02	0.24	0.0094	4.8e-146
6:34824636	rs11755393	A	G	UHRF1BP1	313719	0.36	-0.027	0.0027	4.2e-23
7:1097183	rs11761941	G	A	GPR146	274681	0.15	0.028	0.0039	5e-13
18:47113165	rs117623631	C	T	LIPG	136067	0.0019	0.43	0.044	7.7e-23
7:72856430	rs1178979	T	C	BAZ1B	316391	0.18	0.035	0.0033	1.3e-26
8:19811733	rs118204057	G	A	LPL	298324	0.00025	-0.59	0.083	9.9e-13
11:116633862	rs11820589	G	A	BUD13	139715	0.066	-0.087	0.0079	4e-28
17:37813856	rs11869286	G	C	STARD3	295475	0.63	0.03	0.0028	5.9e-27
6:153431125	rs12055786	C	T	RGS17	250389	0.44	-0.021	0.0029	1e-12
1:156700651	rs12145743	T	G	RRNAD1	269593	0.31	0.017	0.003	9.7e-09
2:165540800	rs12328675	T	C	FLG	316391	0.12	0.05	0.0039	3.1e-37
1:109817590	rs12740374	G	T	CELSR2	315135	0.22	0.045	0.0031	1.5e-47
1:27138393	rs12748152	C	T	PIGV	313159	0.072	-0.043	0.0049	1.6e-18
18:57884750	rs12970134	G	A	DVL1	316391	0.26	-0.019	0.0029	2.6e-10
19:54759361	rs12975366	T	C	LILRB5	175779	0.38	-0.029	0.0035	7.5e-16
4:103188709	rs13107325	C	T	SLC39A8	314415	0.051	-0.074	0.0058	7.4e-37
4:89740128	rs13133548	G	A	FAM13A	316391	0.48	-0.017	0.0025	2e-11
3:52532118	rs13326165	A	G	STAB1	316391	0.81	-0.025	0.0032	3e-14
14:74250126	rs13379043	T	C	C14orf43	310822	0.3	0.017	0.0029	2.1e-09
2:165528876	rs13389219	C	T	FLG	289906	0.4	0.035	0.0028	6.2e-37
2:21263900	rs1367117	G	A	APOB	316391	0.29	-0.02	0.0029	5.2e-12
8:19824492	rs13702	T	C	LPL	316391	0.29	0.11	0.0028	0
9:107593329	rs137854496	C	G	ABCA1	287675	8.6e-05	-1.3	0.14	8.9e-20
11:116701354	rs138326449	G	A	APOC3	137966	0.0018	0.76	0.045	1.5e-62
11:116707044	rs138407155	A	T	APOA1	301025	0.00065	-0.45	0.05	9.3e-20
22:38898051	rs138457	T	C	DDX17	316391	0.62	0.017	0.0026	2.3e-10
16:53800954	rs1421085	T	C	FTO	308941	0.39	-0.022	0.0027	4.7e-16
9:107646756	rs145183203	G	A	ABCA1	311915	0.0015	-0.25	0.032	3.1e-15
11:117299414	rs145244816	C	T	DSCAML1	301025	0.00024	0.45	0.082	3e-08
19:11350874	rs145464906	C	T	LOC55908	308067	0.00068	0.43	0.05	5e-18
3:48229366	rs146179438	C	A	CDC25A	288306	0.02	-0.063	0.0095	2.8e-11
9:107556776	rs146292819	T	G	ABCA1	307942	0.00047	-0.84	0.059	4e-46
11:116701560	rs147210663	G	A	APOC3	304873	0.00039	0.59	0.065	7.3e-20
9:107560784	rs150125857	C	T	ABCA1	307942	0.00044	-0.37	0.061	9.5e-10
16:56904587	rs1529927	C	G	SLC12A3	314415	0.97	0.094	0.0073	1e-37
15:58683366	rs1532085	A	G	SNX27	316391	0.59	-0.096	0.0026	1.2e-295
19:45395266	rs157580	G	A	TOMM40	316391	0.63	-0.026	0.0026	1e-22
1:39797055	rs16826069	A	G	MACF1	315135	0.21	-0.036	0.0032	4.9e-30
1:182168885	rs1689800	A	G	ZNF648	315135	0.34	-0.025	0.0027	5.9e-20
11:2936952	rs16928809	G	A	SLC22A18	309575	0.088	-0.029	0.0045	2.1e-10
16:67928042	rs16942887	G	A	PSKH1	295475	0.13	0.08	0.0039	9.8e-93
16:56988044	rs173539	C	T	OR10K2	292803	0.32	0.23	0.0028	0
11:61569830	rs174546	C	T	FADS1	314310	0.31	-0.042	0.0028	2.7e-50
11:61570783	rs174547	T	C	FADS1	314310	0.31	-0.042	0.0028	1.8e-50
11:61571478	rs174550	T	C	FADS1	314310	0.31	-0.042	0.0028	2.9e-50
17:46022065	rs17679445	G	A	PNPO	293499	0.063	0.03	0.0054	2.9e-08
19:52324216	rs17695224	G	A	FPR3	316391	0.25	-0.028	0.0029	2.8e-21
22:30888494	rs17738527	C	T	SEC14L4	316391	0.2	-0.018	0.0032	1.8e-08
12:123200768	rs1798192	T	G	GPR109B	295475	0.56	0.022	0.0026	2.2e-17
15:58723675	rs1800588	C	T	SNX27	316391	0.24	0.12	0.003	0
20:43042364	rs1800961	C	T	HNF4A	314415	0.031	-0.14	0.0073	1.6e-81
8:19805708	rs1801177	G	A	LPL	315298	0.016	-0.2	0.01	1.4e-86
22:21932068	rs181362	C	T	UBE2L3	316391	0.25	-0.028	0.003	3.4e-21
11:117042408	rs186808413	C	T	PAFAH1B2	289906	0.0099	0.2	0.013	2.6e-51
12:125298855	rs187831231	T	C	SCARB1	298203	0.00016	0.61	0.1	1.1e-09
9:107664301	rs1883025	C	T	ABCA1	316391	0.26	-0.067	0.0029	2.1e-118
16:67976823	rs199717050	C	T	LCAT	304027	0.00023	-0.7	0.083	2.8e-17
7:1083777	rs1997243	A	G	C7orf50	316391	0.14	0.026	0.0036	1.4e-12
11:116707739	rs199759119	A	C	APOA1	301025	0.00045	-0.42	0.061	5.5e-12
18:47091686	rs200435657	G	A	LIPG	304027	0.00018	0.76	0.096	2.5e-15
16:68013570	rs200922436	C	T	DPEP3	298230	0.0017	-0.23	0.032	1.1e-12
18:47095862	rs201922257	C	T	LIPG	300958	0.00021	0.61	0.089	5.4e-12
9:107586753	rs2066714	T	C	ABCA1	308240	0.15	0.043	0.0037	3.6e-31
10:94839642	rs2068888	G	A	C1orf106	316391	0.47	0.023	0.0026	1.1e-18
11:116661392	rs2075291	C	A	APOA5	304873	0.003	-0.29	0.024	3.2e-34
19:32917455	rs2111504	T	A	DPY19L3	316391	0.17	0.02	0.0034	2.6e-09
11:47270255	rs2167079	C	T	ACP2	316391	0.35	0.041	0.0028	6.9e-50
9:107562804	rs2230808	T	C	ABCA1	304224	0.74	0.027	0.003	1.6e-19
7:72856269	rs2240466	G	A	BAZ1B	286614	0.11	0.043	0.0043	4.7e-24
10:113933886	rs2255141	A	G	GPAM	316391	0.73	-0.027	0.0029	1.6e-20
3:47282303	rs2276853	G	A	KIF9	316391	0.59	-0.015	0.0026	4.6e-09
17:76395430	rs2292642	C	T	PGS1	316391	0.61	0.028	0.0026	1.2e-27
8:116599199	rs2293889	T	G	TRPS1	316391	0.62	0.029	0.0027	1.4e-27
22:21982892	rs2298428	C	T	YDJC	308805	0.21	-0.03	0.0032	6.5e-21
7:6449496	rs2303361	T	C	DAGLB	316391	0.21	0.025	0.0031	2.8e-15
16:57017292	rs2303790	A	G	CETP	302934	0.00077	0.37	0.047	5.3e-15
3:47045846	rs2305637	C	T	NBEAL2	213107	0.16	-0.032	0.0043	2.8e-14
16:56989590	rs247616	C	T	OR10K2	316391	0.31	0.24	0.0028	0
1:150958836	rs267733	A	G	ANXA9	315135	0.14	0.021	0.0037	1.1e-08
1:150940625	rs267738	T	G	LASS2	315135	0.18	0.024	0.0034	1.9e-12
8:19813529	rs268	A	G	LPL	301289	0.017	-0.26	0.0099	6.9e-154
6:127452935	rs2745353	C	T	RSPO3	316391	0.53	-0.023	0.0025	1.1e-19
1:219700519	rs2785980	T	C	LYPLAL1	284268	0.31	0.016	0.0029	3.7e-08
10:113940329	rs2792751	T	C	GPAM	316391	0.73	-0.027	0.0029	3.8e-21
6:34546560	rs2814982	C	T	LAMC2	316391	0.12	-0.028	0.004	8.9e-13
19:45316588	rs28399654	G	A	BCAM	294576	0.027	0.051	0.008	2.1e-10
10:101912064	rs2862954	T	C	ERLIN1	316391	0.41	0.016	0.0027	1.9e-09
5:176637576	rs28932178	T	C	NSD1	310567	0.17	0.02	0.0035	8.1e-09
6:33774394	rs2894342	C	A	LAMC1	316391	0.23	0.017	0.0031	1.1e-08
16:81534790	rs2925979	T	C	CMIP	316391	0.7	0.041	0.0028	1.5e-50
2:227093745	rs2943641	T	C	ALDH4A1	316391	0.66	-0.036	0.0027	7.8e-41
8:126490972	rs2954029	A	T	AMPD1	316391	0.45	0.035	0.0026	7.5e-43
8:126493746	rs2954033	A	G	AMPD1	316391	0.72	0.047	0.0029	3e-61
8:126507389	rs2954038	C	A	AMPD1	316391	0.72	0.048	0.0029	5.7e-63
8:19816934	rs301	T	C	LPL	316391	0.24	0.11	0.003	4.3e-290
11:116662407	rs3135506	G	C	APOA5	316391	0.059	-0.12	0.0054	1.6e-101
12:111884608	rs3184504	T	C	SH2B3	295475	0.57	0.027	0.0028	1.1e-21
7:80300449	rs3211938	T	G	CD36	279034	0.0047	0.18	0.021	1.4e-18
8:19819439	rs326	A	G	LPL	316391	0.3	0.11	0.0028	0
8:19819724	rs328	C	G	LPL	316391	0.098	0.16	0.0043	1,7E-316
9:107579632	rs33918808	C	G	ABCA1	316391	0.035	0.071	0.007	1.6e-24
16:56995935	rs34065661	C	G	CETP	275159	0.0048	0.43	0.02	5.6e-103
12:123345509	rs34149579	G	T	HIP1R	298641	0.042	-0.039	0.0065	2.8e-09
15:63414083	rs34317102	A	C	LACTB	314374	0.76	0.019	0.003	1.7e-10
11:64031241	rs35169799	C	T	PLCB3	314415	0.06	-0.039	0.0054	4e-13
7:73012042	rs35332062	G	A	MLXIPL	316391	0.12	0.042	0.004	5.8e-26
6:43785255	rs35349911	C	T	SH2D5	295475	0.57	-0.017	0.0027	5.9e-11
16:67976851	rs35673026	C	T	LCAT	300142	0.00029	0.65	0.076	1.2e-17
7:150217309	rs3735080	C	T	GIMAP7	316391	0.23	-0.017	0.003	4.9e-08
15:43622265	rs3742970	C	A	LCMT2	293499	0.084	-0.027	0.0048	3.2e-08
6:116325142	rs3756772	C	T	FRK	316391	0.43	0.014	0.0026	4.8e-08
16:56993324	rs3764261	C	A	OR10K2	310132	0.31	0.24	0.0028	0
19:54792761	rs386000	G	C	SLC45A3	185324	0.22	0.054	0.004	1.1e-41
9:107647655	rs3890182	G	A	ABCA1	249049	0.12	-0.075	0.0045	4.7e-63
6:31600106	rs41273264	C	A	PRRC2A	310822	0.019	-0.07	0.0096	2.7e-13
17:76403984	rs4129767	G	A	PGS1	316391	0.49	0.026	0.0026	4.6e-25
9:107647220	rs4149268	C	T	ABCA1	295475	0.38	-0.034	0.0027	3.1e-35
19:45414451	rs439401	T	C	ATP13A2	316391	0.63	-0.022	0.0027	6.2e-17
4:88030261	rs442177	G	T	AFF1	316391	0.57	-0.018	0.0026	1.3e-12
19:45415640	rs445925	G	A	ATP13A2	310822	0.11	0.04	0.0042	1.1e-21
5:55806751	rs459193	A	G	ASPM	316391	0.71	-0.02	0.0028	4.3e-13
1:178515312	rs4650994	G	A	C1orf220	309908	0.49	-0.019	0.0026	1.2e-13
1:40028180	rs4660293	A	G	PABPC4	315135	0.21	-0.04	0.0032	6.1e-36
7:130433384	rs4731702	C	T	SNX27	295475	0.46	0.033	0.0027	1.2e-35
12:123796238	rs4759375	C	T	SBNO1	184305	0.11	0.051	0.0053	2.4e-21
8:9183596	rs4841132	A	G	NECAP2	316391	0.9	0.1	0.0044	1e-123
1:230295691	rs4846914	G	A	GALNT2	294941	0.55	0.049	0.0027	5.7e-73
1:93584606	rs4847399	G	A	MTF2	275153	0.61	-0.021	0.0029	4.9e-13
8:121868551	rs4871137	G	T	KCND3	296925	0.64	-0.022	0.0028	1e-15
12:9082581	rs4883201	A	G	PHC1	316391	0.12	-0.03	0.004	4.1e-14
18:57882787	rs489693	C	A	DVL1	316391	0.32	-0.019	0.0027	5.3e-12
7:50305863	rs4917014	T	G	PLEKHA6	316391	0.3	0.017	0.0028	2e-09
5:67714246	rs4976033	A	G	IGFN1	316391	0.42	-0.015	0.0026	1.3e-08
14:105277209	rs4983559	G	A	CYB561D1	316391	0.57	-0.027	0.0026	1.1e-24
16:67976320	rs4986970	A	T	LCAT	310822	0.025	-0.091	0.0081	7.1e-29
11:75455021	rs499974	C	A	ASAP3	308941	0.18	-0.026	0.0033	3.8e-15
19:45448465	rs5167	T	G	APOC4	316391	0.37	0.037	0.0026	8.4e-46
2:21233972	rs533617	T	C	APOB	311915	0.039	0.085	0.0066	1.2e-37
15:43820717	rs55707100	C	T	MAP1A	314415	0.024	-0.1	0.0084	2.3e-34
22:39100128	rs5757251	G	A	NPR1	276416	0.39	-0.017	0.0029	2.6e-09
16:57015091	rs5880	G	C	CETP	242611	0.048	-0.26	0.0067	4,1E-321
16:57016092	rs5882	G	A	CETP	295475	0.65	-0.092	0.0028	5.5e-241
12:125299542	rs5891	C	T	SCARB1	314415	0.013	0.066	0.011	3.1e-09
20:33488771	rs6120757	C	T	ACSS2	316391	0.62	-0.017	0.0026	1.9e-10
11:47290147	rs61731956	G	A	NR1H3	308466	0.00029	0.47	0.076	5.1e-10
6:32052444	rs61995676	C	T	TNXB	310822	0.02	-0.064	0.0092	4.3e-12
11:68703959	rs622082	A	G	IGHMBP2	316391	0.31	-0.017	0.0028	5.9e-10
6:139839423	rs643381	C	A	TXNIP	311551	0.5	0.023	0.0026	2.5e-19
9:15296034	rs643531	C	A	TTC39B	316391	0.88	0.053	0.0039	3.8e-42
3:135926622	rs645040	G	T	RFX5	316391	0.78	-0.021	0.0031	2.2e-11
1:109818530	rs646776	C	T	CELSR2	275574	0.77	-0.043	0.0033	1.3e-40
19:11202306	rs6511720	G	T	LDLR	316391	0.11	0.024	0.0041	4.3e-09
2:21231524	rs676210	G	A	APOB	316391	0.26	0.06	0.003	4.2e-88
3:50093209	rs6762477	G	A	RBM6	292627	0.6	0.025	0.0028	3.4e-19
9:136137065	rs687621	A	G	ABO	313148	0.37	0.015	0.0027	4.9e-08
6:43758873	rs6905288	G	A	SH2D5	316391	0.59	-0.024	0.0026	5.4e-21
10:115789375	rs7076938	C	T	PLOD1	316391	0.73	0.019	0.0029	4.8e-11
12:20473758	rs7134375	C	A	FCRL2	316391	0.41	0.021	0.0026	1.3e-15
12:7691134	rs7136716	A	G	AVPR1B	316391	0.15	0.021	0.0036	1.3e-08
16:15129970	rs7200543	A	G	PDXDC1	295475	0.3	-0.019	0.0029	5.8e-11
18:47160953	rs7241918	G	T	MTHFR	310567	0.85	0.077	0.0036	1.2e-104
19:8433196	rs7255436	C	A	ANGPTL4	316391	0.52	0.029	0.0026	1.1e-29
17:41926126	rs72836561	C	T	CD300LG	313322	0.028	-0.17	0.0077	8.1e-111
12:109937534	rs7298565	G	A	UBE3B	316391	0.53	0.03	0.0026	1.3e-31
12:121424861	rs7310409	A	G	HNF1A	316391	0.6	-0.016	0.0026	7.2e-10
19:33899065	rs731839	G	A	PEPD	316391	0.63	0.017	0.0027	2.7e-10
11:116586283	rs7350481	T	C	C1orf158	314415	0.91	0.098	0.0046	3.2e-100
19:11347493	rs737337	T	C	DOCK6	293492	0.12	-0.058	0.0042	1.4e-43
22:38569006	rs738322	A	G	PLA2G6	316391	0.49	0.02	0.0026	2.6e-15
19:45412079	rs7412	C	T	APOE	184807	0.075	0.098	0.0063	4.2e-54
11:109995944	rs746463	C	T	ZC3H12C	295475	0.69	-0.017	0.0028	5.9e-09
12:125284671	rs74830677	G	A	SCARB1	301025	0.00033	0.57	0.071	1.4e-15
16:57006590	rs7499892	C	T	CETP	296037	0.19	-0.23	0.0034	0
2:165551201	rs7607980	T	C	COBLL1	316391	0.12	0.05	0.0039	4.4e-37
16:69385641	rs76116020	A	G	TMED6	310822	0.033	-0.041	0.0071	7.2e-09
11:116701353	rs76353203	C	T	APOC3	272144	0.00044	0.88	0.065	2.4e-41
20:44576502	rs7679	T	C	PCIF1	316391	0.17	-0.056	0.0034	6.1e-61
19:45410002	rs769449	G	A	APOE	314415	0.11	-0.098	0.0041	6.9e-129
18:47109955	rs77960347	A	G	LIPG	311915	0.011	0.26	0.012	1.6e-98
16:4755108	rs78074706	G	A	ANKS3	315298	0.022	-0.053	0.0087	1e-09
11:122522375	rs7941030	T	C	IL6R	316391	0.38	0.024	0.0026	2.5e-20
16:67911517	rs8060686	T	C	EDC4	289906	0.2	0.056	0.0035	1.2e-59
19:46307406	rs8111071	A	G	RSPH6A	314415	0.075	-0.029	0.0049	2.9e-09
12:125261593	rs838880	C	T	IL6R	316391	0.63	-0.029	0.0027	1.9e-27
19:7184762	rs891088	A	G	INSR	316391	0.28	0.015	0.0028	4.2e-08
3:156798732	rs900399	A	G	SEMA4A	316391	0.38	0.019	0.0026	1.1e-12
6:30603519	rs9262130	G	A	ATAT1	311915	0.091	-0.031	0.0048	1.9e-10
6:32681631	rs9275596	C	T	ASTN1	295475	0.64	0.023	0.0029	6.5e-15
11:116648917	rs964184	G	C	PRAMEF2	316391	0.85	0.11	0.0036	2.6e-217
5:55861786	rs9686661	C	T	ASPM	316391	0.19	-0.032	0.0033	5e-23
10:46013277	rs970548	A	C	2008-03-01	316391	0.24	0.026	0.003	2.9e-18
7:130466854	rs972283	A	G	SNX27	316391	0.55	-0.031	0.0026	1.7e-32
3:185834499	rs9816226	A	T	B4GALT3	312053	0.83	0.028	0.0034	3.4e-16
16:57002732	rs9939224	T	G	CETP	316391	0.79	0.2	0.0031	0
6:43757896	rs998584	C	A	SH2D5	298529	0.48	-0.026	0.0027	6e-22
16:56985139	rs9989419	A	G	OR10K2	316391	0.6	0.13	0.0026	0
TG Instrument
8:19830921	rs10096633	C	T	GATAD2B	316391	0.14	-0.15	0.0038	0
11:116639104	rs10790162	A	G	BUD13	308591	0.92	-0.26	0.0047	0
2:27730940	rs1260326	T	C	GCKR	316391	0.63	-0.12	0.0027	0
8:19824492	rs13702	T	C	LPL	316391	0.29	-0.12	0.0029	0
8:19816934	rs301	T	C	LPL	316391	0.24	-0.12	0.0031	0
11:116662407	rs3135506	G	C	APOA5	316391	0.059	0.24	0.0055	0
8:19819439	rs326	A	G	LPL	316391	0.3	-0.11	0.0029	0
8:19819724	rs328	C	G	LPL	316391	0.098	-0.18	0.0044	0
11:116586283	rs7350481	T	C	C1orf158	314415	0.91	-0.23	0.0047	0
11:116648917	rs964184	G	C	PRAMEF2	316391	0.85	-0.25	0.0036	0
7:73012042	rs35332062	G	A	MLXIPL	316391	0.12	-0.12	0.0041	5.2e-205
8:126490972	rs2954029	A	T	AMPD1	316391	0.45	-0.08	0.0026	8.3e-205
8:126507389	rs2954038	C	A	AMPD1	316391	0.72	-0.087	0.0029	5.6e-197
11:116722041	rs10047462	G	T	SIK3	310567	0.86	-0.11	0.0039	9.9e-180
7:72856430	rs1178979	T	C	BAZ1B	316391	0.18	-0.096	0.0034	1.5e-179
8:126493746	rs2954033	A	G	AMPD1	316391	0.72	-0.082	0.0029	1.8e-176
19:8429323	rs116843064	G	A	ANGPTL4	291127	0.02	-0.27	0.0097	4.2e-175
1:63118196	rs10889353	A	C	DOCK7	315135	0.33	-0.077	0.0028	6.4e-170
19:45414451	rs439401	T	C	ATP13A2	316391	0.63	0.075	0.0027	2.7e-168
7:72856269	rs2240466	G	A	BAZ1B	286614	0.11	-0.12	0.0044	1.9e-165
19:45415640	rs445925	G	A	ATP13A2	310822	0.11	0.12	0.0042	6.4e-162
11:116701354	rs138326449	G	A	APOC3	137966	0.0018	-1.14	0.046	3.6e-138
11:116633862	rs11820589	G	A	BUD13	139715	0.066	0.19	0.0079	4.4e-133
8:19813529	rs268	A	G	LPL	301289	0.017	0.24	0.01	1e-125
19:19379549	rs58542926	C	T	TM6SF2	316391	0.074	-0.12	0.005	3.7e-125
2:21231524	rs676210	G	A	APOB	316391	0.26	-0.071	0.0031	4.9e-118
2:27748624	rs1260333	A	G	PTPN14	121738	0.57	-0.095	0.0042	2.1e-114
2:27550967	rs1049817	A	G	GTF3C2	316391	0.41	-0.056	0.0027	2.7e-95
11:116896155	rs10892063	A	C	SIK3	275687	0.58	-0.058	0.003	1.6e-85
19:45412079	rs7412	C	T	APOE	184807	0.075	0.12	0.0065	1.8e-81
11:116701353	rs76353203	C	T	APOC3	272144	0.00044	-1.22	0.065	8.7e-78
11:61569830	rs174546	C	T	FADS1	314310	0.31	0.052	0.0029	1.6e-74
11:61570783	rs174547	T	C	FADS1	314310	0.31	0.052	0.0029	3.8e-74
11:61571478	rs174550	T	C	FADS1	314310	0.31	0.052	0.0029	5.1e-74
19:45395266	rs157580	G	A	TOMM40	316391	0.63	0.047	0.0027	3.3e-68
11:116661392	rs2075291	C	A	APOA5	304873	0.003	0.4	0.024	5.7e-65
17:41926126	rs72836561	C	T	CD300LG	313322	0.028	0.13	0.0079	5.9e-64
8:19805708	rs1801177	G	A	LPL	315298	0.016	0.17	0.01	1.1e-61
19:45410002	rs769449	G	A	APOE	314415	0.11	0.066	0.0042	2.4e-57
15:58723675	rs1800588	C	T	SNX27	316391	0.24	0.047	0.003	8.6e-54
15:43820717	rs55707100	C	T	MAP1A	314415	0.024	0.13	0.0085	8.6e-54
20:44576502	rs7679	T	C	PCIF1	316391	0.17	0.053	0.0035	2.4e-53
1:230304988	rs10489615	A	G	GALNT2	315857	0.57	-0.039	0.0027	4.2e-49
2:21233972	rs533617	T	C	APOB	311915	0.039	-0.098	0.0067	9.4e-48
1:230295691	rs4846914	G	A	GALNT2	294941	0.55	-0.039	0.0028	2e-45
5:156390297	rs6882076	T	C	TIMD4	316391	0.63	0.038	0.0027	1.2e-44
5:156398169	rs1501908	G	C	ATP1A2	300874	0.63	0.038	0.0028	3.1e-42
11:117042408	rs186808413	C	T	PAFAH1B2	289906	0.0099	-0.18	0.014	9.9e-41
2:165528876	rs13389219	C	T	FLG	289906	0.4	-0.037	0.0028	2.6e-39
11:116661488	rs3135507	C	T	APOA5	316391	0.04	0.085	0.0066	2.2e-38
16:56989590	rs247616	C	T	OR10K2	316391	0.31	-0.036	0.0028	2.4e-38
5:55861786	rs9686661	C	T	ASPM	316391	0.19	0.042	0.0033	2e-37
16:56993324	rs3764261	C	A	OR10K2	310132	0.31	-0.036	0.0028	1.8e-36
6:43757896	rs998584	C	A	SH2D5	298529	0.48	0.034	0.0027	1.2e-35
6:43758873	rs6905288	G	A	SH2D5	316391	0.59	0.033	0.0027	9e-35
10:94839642	rs2068888	G	A	C1orf106	316391	0.47	-0.032	0.0026	4.3e-34
2:227093745	rs2943641	T	C	ALDH4A1	316391	0.66	0.033	0.0028	4.9e-33
15:58683366	rs1532085	A	G	SNX27	316391	0.59	-0.031	0.0026	4.6e-32
15:58678512	rs10468017	C	T	SNX27	316391	0.27	0.034	0.0029	1e-31
11:116701560	rs147210663	G	A	APOC3	304873	0.00039	-0.76	0.065	1.2e-31
16:56988044	rs173539	C	T	OR10K2	292803	0.32	-0.034	0.0029	1.3e-31
16:57006590	rs7499892	C	T	CETP	296037	0.19	0.04	0.0034	2.3e-31
4:88030261	rs442177	G	T	AFF1	316391	0.57	0.031	0.0026	4e-31
10:65121565	rs12355784	C	A	JMJD1C	316391	0.47	-0.03	0.0026	5e-31
8:18272881	rs1495741	G	A	PGLYRP4	316391	0.75	-0.035	0.003	8.1e-31
8:18272438	rs4921914	C	T	PGLYRP4	313148	0.75	-0.035	0.0031	1.6e-30
2:165551201	rs7607980	T	C	COBLL1	316391	0.12	-0.045	0.004	1.5e-29
2:165540800	rs12328675	T	C	FLG	316391	0.12	-0.045	0.004	1.9e-29
10:64927823	rs1935	C	G	JMJD1C	313905	0.48	-0.029	0.0026	3.1e-28
16:57002732	rs9939224	T	G	CETP	316391	0.79	-0.034	0.0032	2.8e-26
7:130466854	rs972283	A	G	SNX27	316391	0.55	0.027	0.0026	6.4e-25
16:81534790	rs2925979	T	C	CMIP	316391	0.7	-0.029	0.0028	1.2e-24
7:130433384	rs4731702	C	T	SNX27	295475	0.46	-0.027	0.0027	1.1e-23
6:32052444	rs61995676	C	T	TNXB	310822	0.02	0.093	0.0094	2.7e-23
6:31600106	rs41273264	C	A	PRRC2A	310822	0.019	0.096	0.0097	4.7e-23
6:31262169	rs3873379	T	C	BLZF1	316391	0.32	0.028	0.0029	7e-23
12:124427306	rs11057401	T	A	CCDC92	315653	0.3	-0.028	0.0028	7.2e-23
19:45412040	rs769455	C	T	APOE	291909	0.0013	0.35	0.035	1.1e-22
21:46875775	rs114139997	G	A	COL18A1	295703	0.0011	-0.37	0.039	7.9e-21
12:57809456	rs1106766	C	T	CFH	316391	0.21	-0.03	0.0032	1.4e-20
19:45316588	rs28399654	G	A	BCAM	294576	0.027	0.073	0.0082	8.5e-19
6:139839423	rs643381	C	A	TXNIP	311551	0.5	-0.023	0.0026	2e-18
6:31101674	rs3130564	C	T	PSORS1C1	316391	0.16	-0.033	0.0038	5.4e-18
4:3446091	rs3748034	G	T	HGFAC	254845	0.14	0.035	0.0042	4.7e-17
16:15129970	rs7200543	A	G	PDXDC1	295475	0.3	0.024	0.0029	5.6e-17
16:15131962	rs1135999	A	G	NTAN1	295475	0.3	0.024	0.0029	5.8e-17
6:31417191	rs3128982	A	G	F5	271542	0.28	-0.027	0.0033	9.4e-17
5:55806751	rs459193	A	G	ASPM	316391	0.71	0.023	0.0029	7.5e-16
8:9183596	rs4841132	A	G	NECAP2	316391	0.9	-0.035	0.0044	1.3e-15
4:3473139	rs6831256	A	G	DOK7	311551	0.44	0.021	0.0026	1.5e-15
2:21263900	rs1367117	G	A	APOB	316391	0.29	0.023	0.0029	2.3e-15
8:10683929	rs11776767	G	C	PINX1	292898	0.37	0.022	0.0028	3e-15
6:127452935	rs2745353	C	T	RSPO3	316391	0.53	0.02	0.0026	3.3e-15
4:3434885	rs6818397	T	G	RGS12	316391	0.59	-0.021	0.0027	3.4e-15
15:43622265	rs3742970	C	A	LCMT2	293499	0.084	0.038	0.0049	7.4e-15
1:39797055	rs16826069	A	G	MACF1	315135	0.21	0.025	0.0032	9.3e-15
19:7224431	rs7248104	G	A	INSR	316391	0.4	-0.02	0.0026	1.8e-14
12:21331549	rs4149056	T	C	SLCO1B1	307324	0.14	0.029	0.0038	3e-14
17:76395430	rs2292642	C	T	PGS1	316391	0.61	-0.02	0.0026	3.4e-14
22:38569006	rs738322	A	G	PLA2G6	316391	0.49	-0.02	0.0026	3.4e-14
10:74637326	rs7901016	T	C	CCDC109A	266674	0.069	0.042	0.0056	5e-14
1:40028180	rs4660293	A	G	PABPC4	315135	0.21	0.024	0.0032	6.9e-14
11:117299414	rs145244816	C	T	DSCAML1	301025	0.00024	-0.61	0.082	1.2e-13
9:107664301	rs1883025	C	T	ABCA1	316391	0.26	-0.022	0.0029	1.2e-13
19:8433196	rs7255436	C	A	ANGPTL4	316391	0.52	-0.019	0.0026	1.4e-13
16:56985139	rs9989419	A	G	OR10K2	316391	0.6	-0.019	0.0026	6e-13
3:135926622	rs645040	G	T	RFX5	316391	0.78	0.023	0.0031	6.2e-13
6:32261252	rs7775397	T	G	C6orf10	313891	0.086	-0.036	0.005	6.3e-13
8:11702375	rs3947	G	A	CTSB	270883	0.23	0.024	0.0034	9.9e-13
11:47270255	rs2167079	C	T	ACP2	316391	0.35	-0.02	0.0028	2.7e-12
19:11350874	rs145464906	C	T	LOC55908	308067	0.00068	-0.35	0.051	2.8e-12
11:64031241	rs35169799	C	T	PLCB3	314415	0.06	0.038	0.0055	3.1e-12
6:32609105	rs1129740	G	A	HLA-DQA1	295475	0.58	-0.02	0.0028	3.8e-12
7:25991826	rs4722551	T	C	HMCN1	293365	0.16	-0.026	0.0037	4.4e-12
19:49232226	rs2287922	G	A	RASIP1	286746	0.47	0.019	0.0028	4.8e-12
16:53800954	rs1421085	T	C	FTO	308941	0.39	0.019	0.0027	5.2e-12
6:31564821	rs2844480	C	T	F5	316391	0.2	0.023	0.0033	5.4e-12
21:46875817	rs200559406	G	A	COL18A1	308466	0.00087	0.3	0.043	6e-12
8:59388565	rs2081687	T	C	IGSF9	316391	0.66	-0.019	0.0027	1.3e-11
10:113940329	rs2792751	T	C	GPAM	316391	0.73	0.02	0.0029	1.4e-11
5:67714246	rs4976033	A	G	IGFN1	316391	0.42	0.018	0.0026	1.7e-11
9:16887366	rs3927680	T	A	OR6P1	316391	0.52	-0.018	0.0027	2e-11
13:45970147	rs138358301	A	G	SLC25A30	311915	0.0036	0.15	0.022	2.5e-11
4:155489608	rs6054	C	T	FGB	304873	0.0038	0.14	0.021	2.5e-11
6:32813279	rs1057373	C	A	TAP1	295475	0.097	0.03	0.0046	3.7e-11
10:52573772	rs41274050	C	T	A1CF	310822	0.0071	0.1	0.015	3.9e-11
20:62695931	rs6062343	G	A	TCEA2	298647	0.43	-0.018	0.0027	4.1e-11
6:43811762	rs9472138	C	T	SH2D5	295475	0.27	-0.02	0.003	5e-11
10:113933886	rs2255141	A	G	GPAM	316391	0.73	0.019	0.0029	5.7e-11
15:40751555	rs3803357	C	A	BAHD1	316391	0.54	-0.017	0.0026	1.2e-10
6:32586854	rs9271366	G	A	PADI4	316391	0.85	0.024	0.0038	1.2e-10
17:76403984	rs4129767	G	A	PGS1	316391	0.49	-0.017	0.0026	1.3e-10
8:19811733	rs118204057	G	A	LPL	298324	0.00025	0.54	0.085	1.8e-10
19:49206417	rs492602	A	G	FUT2	289736	0.45	0.018	0.0028	1.8e-10
2:44074431	rs4245791	C	T	ABCG8	289736	0.72	-0.019	0.003	3.4e-10
6:160840252	rs7758229	G	T	SLC22A3	304576	0.31	0.018	0.0029	4.5e-10
5:53300662	rs4311394	A	G	ARL15	316391	0.27	0.018	0.0029	4.7e-10
17:45732774	rs11871606	C	A	KPNB1	316391	0.5	0.016	0.0026	5.8e-10
14:64235556	rs7157785	G	T	NPR1	272811	0.18	0.023	0.0037	6.4e-10
16:72108093	rs2000999	G	A	HPR	281610	0.2	0.021	0.0035	7.7e-10
3:52532118	rs13326165	A	G	STAB1	316391	0.81	0.02	0.0033	9.7e-10
2:20396122	rs6749689	T	C	EPHA2	316391	0.57	-0.016	0.0026	1.1e-09
17:41931375	rs12453522	A	G	CD300LG	316391	0.18	0.021	0.0034	1.2e-09
1:27138393	rs12748152	C	T	PIGV	313159	0.072	0.031	0.005	1.2e-09
2:202122995	rs3769823	A	G	CASP8	306648	0.69	0.017	0.0028	1.4e-09
19:7184762	rs891088	A	G	INSR	316391	0.28	-0.017	0.0029	1.8e-09
3:57528503	rs9311651	A	G	DNAH12	316391	0.17	-0.021	0.0036	2.6e-09
12:107174646	rs10861661	A	C	RIC8B	291748	0.23	0.019	0.0032	2.7e-09
6:160543148	rs12208357	C	T	SLC22A1	308296	0.062	0.032	0.0054	3.9e-09
17:64210580	rs1801689	A	C	APOH	316391	0.027	-0.047	0.008	3.9e-09
22:44324727	rs738409	C	G	PNPLA3	316391	0.23	-0.018	0.0031	4.3e-09
5:131008194	rs26008	T	C	FNIP1	316391	0.92	-0.028	0.0048	5.3e-09
11:65391317	rs12801636	G	A	PCNXL3	316391	0.23	-0.018	0.0031	5.5e-09
19:33909710	rs8182584	T	G	PEPD	278299	0.59	-0.016	0.0028	6.2e-09
4:100045616	rs1126673	C	T	ADH4	316391	0.72	0.017	0.0029	9.9e-09
3:12393125	rs1801282	C	G	PPARG	316391	0.12	-0.023	0.004	1e-08
16:57015091	rs5880	G	C	CETP	242611	0.048	0.039	0.0067	1e-08
18:57884750	rs12970134	G	A	DVL1	316391	0.26	0.017	0.003	1.1e-08
19:33899065	rs731839	G	A	PEPD	316391	0.63	-0.015	0.0027	1.1e-08
1:219687432	rs2785990	C	T	LYPLAL1	316391	0.68	0.016	0.0028	1.2e-08
7:17284577	rs4410790	T	C	NCSTN	316391	0.6	0.015	0.0027	1.2e-08
17:17409560	rs7946	C	T	PEMT	315112	0.67	-0.016	0.0029	1.2e-08
2:219555262	rs1344642	G	A	STK36	316391	0.44	-0.015	0.0026	1.4e-08
4:103188709	rs13107325	C	T	SLC39A8	314415	0.051	0.034	0.006	1.5e-08
1:172346548	rs1011731	G	A	DNM3	310288	0.56	-0.015	0.0027	2.4e-08
1:23766233	rs1077514	C	T	ASAP3	315857	0.82	0.019	0.0035	2.5e-08
6:160578860	rs1564348	T	C	SLC22A1	316391	0.15	0.02	0.0036	2.8e-08
1:219700519	rs2785980	T	C	LYPLAL1	284268	0.31	-0.016	0.003	3.6e-08
11:10669228	rs7940646	T	C	MRVI1	316391	0.72	0.016	0.0029	3.7e-08
18:57882787	rs489693	C	A	DVL1	316391	0.32	0.015	0.0028	4.3e-08
19:50000009	rs2280401	G	A	RPS11	316391	0.15	-0.02	0.0036	5e-08
22:17625915	rs35665085	G	A	CECR5	313322	0.05	0.032	0.0059	5e-08
Note: rsID: rs ID for the instruments; cPosition: chromosome position of the instruments (GRCh37 (hg19)); se: standard error; p: P- value
Abbreviations: HDL-C: high-density lipoprotein cholesterol; LDL-C: low-density lipoprotein cholesterol; TG: triglycerides

## Sheet: Table S4. Apolipoproteins Inst
Supplementary Table 4: The genetic instrument for apolipoprotein A-I and apolipoprotein B used for univariable Mendelian randomization
Position	rsID	Other_Allele	Effect_allele	N	Effect_allele_freq	beta	se	p
Apo A-I Instrument
4:89725056	rs10012624	C	A	441016	0.53677	0.0134354	0.00196863	8.8e-12
4:177959511	rs10023962	T	G	441016	0.183248	-0.0175664	0.00254365	5e-12
5:71695918	rs10036789	C	G	441016	0.539573	0.0115569	0.00198946	6.3e-09
15:102068658	rs1037117	G	A	441016	0.745268	-0.0160491	0.00225752	1.2e-12
19:50038017	rs10419198	C	T	441016	0.747261	-0.0169955	0.00225329	4.6e-14
1:230416399	rs1043897	G	T	441016	0.584676	-0.0171627	0.00198992	6.4e-18
5:118729286	rs1045241	C	T	441016	0.728786	-0.0124055	0.00222031	2.3e-08
10:81152268	rs10458643	G	A	441016	0.533833	0.0108425	0.0019827	4.5e-08
2:211540507	rs1047891	C	A	441016	0.684335	0.025611	0.00210575	4.9e-34
11:117156893	rs1047964	G	C	441016	0.948111	-0.0499506	0.00439372	6e-30
4:87976387	rs10489044	A	G	441016	0.800916	0.0184304	0.00246699	8e-14
8:71338185	rs10504477	T	C	441016	0.587709	0.0121249	0.00199414	1.2e-09
12:117160976	rs10507274	T	C	441016	0.936097	-0.0314236	0.00400888	4.6e-15
4:39700173	rs1055582	C	T	441016	0.494865	-0.0154913	0.00196653	3.3e-15
12:103483094	rs10745954	A	G	441016	0.519677	0.0143879	0.00196422	2.4e-13
12:71372390	rs10748165	C	T	441016	0.495848	-0.0110222	0.00196503	2e-08
1:183077896	rs10752898	T	C	441016	0.442381	-0.0125655	0.00196873	1.7e-10
1:178513895	rs10798615	T	G	441016	0.46668	0.0153327	0.00196489	6e-15
12:123761686	rs10846497	A	G	441016	0.907426	-0.0498539	0.00338871	5.4e-49
3:154088411	rs1086056	T	G	441016	0.15533	0.0188421	0.00271367	3.8e-12
10:101924418	rs10883451	T	C	441016	0.503723	-0.0220804	0.00196148	2.1e-29
6:39156410	rs10947786	G	A	441016	0.784927	-0.0143831	0.00239524	1.9e-09
7:12224708	rs10950390	C	T	441016	0.791848	0.0136725	0.00242946	1.8e-08
7:6446027	rs10951983	A	G	441016	0.767026	-0.0286839	0.00232197	4.7e-35
8:121867780	rs10955991	T	C	441016	0.318175	0.0204837	0.00210151	1.9e-22
9:108661116	rs10978335	G	A	441016	0.493759	-0.0112057	0.00197744	1.5e-08
11:95320808	rs11021232	T	C	441016	0.818996	0.0164804	0.00256146	1.2e-10
12:20470221	rs11045172	A	C	441016	0.80209	-0.0222132	0.00247713	3e-19
12:124383813	rs11057390	T	G	441016	0.704569	-0.0190602	0.00215764	1e-18
12:112906415	rs11066320	A	G	441016	0.42535	-0.012641	0.00198833	2e-10
12:109993603	rs11067231	C	A	441016	0.476104	-0.0220437	0.00196268	2.9e-29
2:20371772	rs1107850	G	A	441016	0.532443	0.0232286	0.00196669	3.4e-32
22:21922456	rs11089620	C	G	441016	0.811412	0.0321551	0.00251425	1.9e-37
14:77921120	rs11159261	T	C	441016	0.466268	-0.0117711	0.00197365	2.5e-09
12:53753909	rs11170517	C	T	441016	0.86428	0.0207039	0.00286938	5.4e-13
14:52581893	rs111849006	G	A	441016	0.818784	-0.0146667	0.00260341	1.8e-08
17:66823805	rs112001035	G	A	441016	0.939463	0.0478394	0.0042025	5.1e-30
10:88511303	rs11202154	C	T	441016	0.727181	0.0133209	0.00220828	1.6e-09
16:56432217	rs112233856	A	G	441016	0.971432	0.0380831	0.00599963	2.2e-10
11:55995736	rs11227582	C	A	441016	0.876105	-0.0302946	0.00297997	2.8e-24
11:54846440	rs11228871	A	C	441016	0.868767	-0.0301034	0.00290495	3.7e-25
10:126733546	rs11245482	T	C	441016	0.614569	0.0112421	0.00202067	2.6e-08
10:122850155	rs112672290	A	G	441016	0.912643	0.0259117	0.00349388	1.2e-13
11:126225876	rs112771035	C	G	441016	0.927968	0.0240716	0.00379281	2.2e-10
7:44819240	rs112942650	A	T	441016	0.924127	0.0222931	0.00371539	2e-09
20:17596155	rs1132274	C	A	441016	0.845914	0.0288548	0.00271728	2.4e-26
16:56295380	rs113710278	C	T	441016	0.985461	-0.0462237	0.00817684	1.6e-08
6:34192036	rs114760566	C	A	441016	0.95502	0.0511747	0.0047402	3.6e-27
2:26584310	rs115660648	T	A	441016	0.455667	0.0110272	0.00197115	2.2e-08
3:48632756	rs115744844	A	C	441016	0.983992	0.0767464	0.00832045	2.9e-20
1:55505647	rs11591147	G	T	441016	0.982588	-0.0532417	0.00747992	1.1e-12
5:53405314	rs116006942	G	A	441016	0.939215	0.0284678	0.00415556	7.4e-12
11:5701074	rs11601507	C	A	441016	0.930316	0.0327527	0.00379957	6.7e-18
11:68597886	rs11605837	G	T	441016	0.685032	0.0157002	0.00211694	1.2e-13
15:58724706	rs11632618	G	A	441016	0.930377	-0.10804	0.0038476	1.7e-173
16:88039447	rs11641548	A	C	441016	0.560412	0.0131611	0.00197592	2.7e-11
19:8429323	rs116843064	G	A	441016	0.980685	-0.133106	0.00712545	7.2e-78
16:57052583	rs116857878	C	T	441016	0.979652	-0.0412261	0.00722926	1.2e-08
2:174085741	rs11690597	A	G	441016	0.792988	-0.0145105	0.0024297	2.3e-09
2:100796182	rs11691486	T	C	441016	0.759952	-0.0140998	0.00230298	9.2e-10
13:41689067	rs117230571	A	G	441016	0.922999	0.0228106	0.00373668	1e-09
15:59264999	rs117399007	C	T	441016	0.956554	0.0286477	0.0048501	3.5e-09
18:47147524	rs117687565	C	T	441016	0.988207	-0.0967707	0.00939358	6.9e-25
11:408174	rs117739035	G	T	441016	0.964198	0.0306976	0.00527337	5.8e-09
8:18259876	rs11780610	C	T	441016	0.284515	0.0133218	0.00217175	8.6e-10
9:107647019	rs11789603	C	T	441016	0.892143	-0.0737059	0.00316983	1.3e-119
20:44546197	rs118024629	C	A	441016	0.818709	-0.024435	0.00255737	1.2e-21
2:66673862	rs11883967	A	C	441016	0.338492	-0.012114	0.00207771	5.5e-09
7:134681306	rs11973318	T	C	441016	0.855852	0.0161304	0.00280966	9.4e-09
1:219679967	rs12044156	G	C	441016	0.436165	0.0118923	0.00197328	1.7e-09
1:110267651	rs12045101	C	T	441016	0.759079	0.0148742	0.00229563	9.2e-11
1:63010871	rs12074528	T	C	441016	0.352615	-0.0425351	0.00204911	1e-95
6:43764359	rs12204488	C	T	441016	0.756811	-0.0135932	0.00229713	3.3e-09
11:49616839	rs12224170	G	A	441016	0.868542	-0.0306257	0.00290032	4.6e-26
12:125339990	rs12229372	T	C	441016	0.896707	-0.0298352	0.00330345	1.7e-19
10:94823343	rs12263369	C	T	441016	0.40937	0.0137492	0.00199562	5.6e-12
11:27744859	rs12273363	T	C	441016	0.794317	0.0197647	0.00242607	3.7e-16
11:32470304	rs12292135	G	A	441016	0.684313	0.0126524	0.00211031	2e-09
10:99762693	rs12357890	A	G	441016	0.443073	0.0115686	0.00198861	6e-09
10:34015681	rs12411959	A	T	441016	0.779041	0.0147206	0.00237424	5.6e-10
11:50619511	rs12422125	G	A	441016	0.886715	-0.0329585	0.00311201	3.3e-26
14:24634825	rs12436555	G	A	441016	0.826815	0.0147022	0.00260453	1.7e-08
17:3884026	rs12449758	A	G	441016	0.68727	0.0127472	0.00212847	2.1e-09
4:970112	rs12510382	A	G	441016	0.539884	-0.0126427	0.0019804	1.7e-10
8:126628841	rs12546096	A	G	441016	0.747432	0.0150286	0.0022885	5.1e-11
16:53375226	rs12598179	G	C	441016	0.707243	-0.0123769	0.00216488	1.1e-08
2:27730940	rs1260326	T	C	441016	0.395328	0.025843	0.00200191	4e-38
1:109817590	rs12740374	G	T	441016	0.779088	-0.0443235	0.00235983	1.1e-78
12:123235092	rs12810864	G	C	441016	0.915891	-0.0231884	0.00358937	1e-10
13:30963923	rs12867032	T	A	441016	0.949945	0.0267778	0.00451615	3e-09
17:16846155	rs12938061	T	C	441016	0.558314	0.0110583	0.001985	2.5e-08
19:3414088	rs12975319	G	A	441016	0.698093	0.0134556	0.0021527	4.1e-10
19:45441907	rs12976395	G	C	441016	0.49617	-0.0380868	0.00211219	1.1e-72
19:33778783	rs12984021	A	C	441016	0.894936	0.0175912	0.00321991	4.7e-08
2:188323311	rs12987470	A	T	441016	0.705349	-0.0120515	0.00215318	2.2e-08
2:111710863	rs13024140	G	C	441016	0.584714	0.0115609	0.00198797	6e-09
3:15846011	rs13097947	T	C	441016	0.350757	-0.013955	0.00209133	2.5e-11
4:103188709	rs13107325	C	T	441016	0.925003	0.0715695	0.00373089	5.1e-82
4:3443931	rs13108218	A	G	441016	0.385086	0.0132813	0.00203246	6.4e-11
4:83917037	rs13111599	A	G	441016	0.262835	-0.0122518	0.00223091	4e-08
4:104235669	rs13144764	A	G	441016	0.797635	0.0152081	0.00244857	5.3e-10
15:58586129	rs1318175	C	T	441016	0.840036	0.0781476	0.0026833	1.8e-186
9:107422611	rs13300004	A	G	441016	0.986682	0.0535297	0.00881064	1.2e-09
22:38572526	rs133015	C	G	441016	0.559998	-0.020012	0.00198483	6.6e-24
3:52532118	rs13326165	A	G	441016	0.204628	0.0194797	0.00242798	1e-15
14:74250126	rs13379043	T	C	441016	0.719628	-0.0217249	0.00223064	2e-22
2:3639909	rs13402475	C	G	441016	0.184854	0.0239795	0.00257407	1.2e-20
2:238690424	rs13411625	A	T	441016	0.783506	0.0135498	0.00238236	1.3e-08
7:130445981	rs1364422	C	T	441016	0.719852	0.0270358	0.00219072	5.4e-35
5:180416174	rs138354839	C	A	441016	0.984897	0.0669853	0.00866208	1e-14
4:24626903	rs1395221	G	T	441016	0.602365	0.0132541	0.00201138	4.4e-11
8:19766233	rs139915535	A	G	441016	0.981937	0.143689	0.00736343	8.4e-85
3:185883562	rs1400362	T	C	441016	0.258511	-0.0125421	0.0022682	3.2e-08
16:57542242	rs140164052	G	A	441016	0.968187	0.0354054	0.00559963	2.6e-10
1:110232983	rs140584594	A	G	441016	0.270291	-0.0356006	0.00219258	2.8e-59
6:117236853	rs1406982	T	A	441016	0.686128	0.0142864	0.00211246	1.4e-11
22:42939927	rs141478056	A	G	441016	0.899898	0.0191332	0.00332639	8.8e-09
11:118957388	rs141949189	A	T	441016	0.567169	0.0192774	0.00207142	1.3e-20
11:116660008	rs142958146	A	G	441016	0.992816	0.0769705	0.0118917	9.6e-11
11:50628094	rs143474489	T	A	441016	0.977613	-0.0415221	0.00671051	6.1e-10
20:571467	rs144033177	A	C	441016	0.984172	0.0496563	0.0080677	7.5e-10
19:45423944	rs144311893	C	T	441016	0.978012	-0.122774	0.00690512	1e-70
16:56162685	rs144475339	G	C	441016	0.98944	-0.0581392	0.0104988	3.1e-08
2:136407479	rs1446585	A	G	441016	0.75581	-0.018597	0.00223756	9.5e-17
11:103870641	rs145184406	T	A	441016	0.808425	0.0147506	0.00250439	3.9e-09
11:48444711	rs145276599	T	C	441016	0.889877	-0.0353086	0.00313509	2e-29
19:52341757	rs1468642	T	A	441016	0.654894	0.0157175	0.00206397	2.6e-14
15:43468698	rs147525635	G	A	441016	0.440675	0.012819	0.00197763	9.1e-11
18:46781014	rs150237291	T	C	441016	0.978189	-0.04942	0.00675087	2.5e-13
7:106957161	rs150483923	C	A	441016	0.774074	-0.0197272	0.00235662	5.7e-17
19:41813375	rs15052	T	C	441016	0.824211	-0.017118	0.0025844	3.5e-11
15:43726625	rs150844304	A	C	441016	0.974051	0.075233	0.00615892	2.6e-34
5:111246489	rs1540687	A	T	441016	0.325513	-0.0115568	0.00210027	3.7e-08
4:100287812	rs1583974	C	G	441016	0.584949	0.0183036	0.00200387	6.6e-20
15:58671559	rs1601933	C	T	441016	0.533405	0.0843028	0.0019967	1,5E-389
6:29829636	rs1611719	G	A	441016	0.790195	0.019154	0.00248673	1.3e-14
1:235108308	rs16844296	G	A	441016	0.787934	0.0140569	0.0024046	5e-09
15:63348087	rs16953475	A	G	441016	0.465898	-0.0199116	0.00196299	3.5e-24
3:71756272	rs17008972	G	A	441016	0.875795	-0.0193784	0.00298141	8e-11
4:109559063	rs17039171	A	G	441016	0.970981	0.0329044	0.00587538	2.1e-08
7:17920253	rs17138358	G	C	441016	0.601488	0.0260742	0.00200644	1.3e-38
12:124560456	rs1716393	G	T	441016	0.403636	0.0240823	0.00200018	2.2e-33
4:57948224	rs1718859	T	C	441016	0.415487	-0.0116606	0.00199788	5.3e-09
15:60844847	rs17191491	A	G	441016	0.570177	-0.0109387	0.00197924	3.3e-08
2:30479857	rs17321999	C	A	441016	0.790317	0.0149183	0.00239392	4.6e-10
2:48962291	rs17326656	G	T	441016	0.761267	0.0183006	0.00230668	2.1e-15
11:61592362	rs174566	A	G	441016	0.649794	0.0349304	0.00205554	9.2e-65
11:116665553	rs17520254	C	G	441016	0.940439	-0.0581661	0.00414682	1.1e-44
1:161614490	rs1771582	T	G	441016	0.442671	-0.0148583	0.00203754	3e-13
8:116891360	rs17740942	T	A	441016	0.884802	-0.0192588	0.00315352	1e-09
20:43042364	rs1800961	C	T	441016	0.968937	0.148995	0.00566487	1.8e-152
13:49513352	rs183078	A	G	441016	0.597474	-0.0143065	0.00200433	9.5e-13
18:40744790	rs1834144	C	A	441016	0.62671	-0.0119111	0.00203253	4.6e-09
1:145536716	rs185073199	T	A	441016	0.989735	-0.0646972	0.0103754	4.5e-10
3:70936712	rs1852922	G	A	441016	0.309889	-0.0123805	0.00212925	6.1e-09
2:169933741	rs1862069	G	A	441016	0.459953	-0.0119808	0.00196831	1.2e-09
5:108656635	rs1862205	G	A	441016	0.595355	-0.0110277	0.00200185	3.6e-08
14:81637074	rs1864167	G	A	441016	0.464605	0.0154215	0.0019802	6.8e-15
7:95042426	rs186586197	A	C	441016	0.9685	-0.034205	0.00583555	4.6e-09
17:37814080	rs1877031	G	A	441016	0.333312	-0.0254679	0.00208229	2.1e-34
11:14029854	rs1919309	T	C	441016	0.491204	-0.0117374	0.00196837	2.5e-09
8:10598344	rs1986868	A	G	441016	0.716668	-0.0142938	0.00218663	6.3e-11
9:107586753	rs2066714	T	C	441016	0.87145	-0.0542774	0.00292852	1.1e-76
20:33761837	rs2069945	C	G	441016	0.474074	0.0173763	0.00203256	1.2e-17
17:26695832	rs2071379	A	G	441016	0.40476	0.0214008	0.00200016	1e-26
14:75261641	rs2111705	G	A	441016	0.456114	0.0148521	0.00197257	5.1e-14
19:48376995	rs212100	T	C	441016	0.164587	-0.0149029	0.0026468	1.8e-08
4:55521017	rs2159935	G	A	441016	0.509689	-0.0114556	0.00196325	5.4e-09
12:107128090	rs2204886	T	A	441016	0.479625	0.0111599	0.00196502	1.4e-08
6:131898208	rs2246012	T	C	441016	0.833664	0.0167989	0.00263308	1.8e-10
8:103876780	rs2247355	C	T	441016	0.817346	-0.0176676	0.00253956	3.5e-12
11:47360412	rs2269434	T	C	441016	0.65461	-0.0345679	0.00205858	2.8e-63
1:230297778	rs2281718	A	T	441016	0.38757	-0.0534923	0.0020124	1.1e-155
9:107579880	rs2297402	C	T	441016	0.976213	0.0700364	0.00669515	1.3e-25
18:47429022	rs2298624	C	T	441016	0.867527	-0.0319773	0.00289087	1.9e-28
8:106590851	rs2343593	T	C	441016	0.422063	-0.011293	0.00202183	2.3e-08
21:46271452	rs235314	C	T	441016	0.467716	0.0214868	0.00197569	1.5e-27
6:32374595	rs2395158	A	G	441016	0.830652	0.0345684	0.00261159	5.4e-40
6:35285720	rs2395617	A	C	441016	0.122487	0.0195711	0.00299091	6e-11
10:113978097	rs2419605	A	G	441016	0.852204	0.0312617	0.00278118	2.6e-29
5:130656028	rs248653	T	A	441016	0.96334	0.0296024	0.00523723	1.6e-08
14:105258892	rs2494748	C	T	441016	0.383559	0.0322415	0.00202519	4.6e-57
9:136919416	rs2520096	A	G	441016	0.729871	-0.014065	0.00221515	2.2e-10
6:30083708	rs2523978	C	T	441016	0.869885	0.031888	0.00291211	6.6e-28
2:65276736	rs2540951	A	G	441016	0.623749	-0.012111	0.00202042	2e-09
5:72888280	rs2544654	G	T	441016	0.284764	-0.0127698	0.00217946	4.7e-09
5:134444982	rs254559	C	A	441016	0.595163	0.0170733	0.00200224	1.5e-17
1:220970028	rs2642438	A	G	441016	0.297377	-0.0291299	0.00214053	3.6e-42
1:150940625	rs267738	T	G	441016	0.780702	-0.0343544	0.00236651	9.5e-48
6:139226719	rs2698737	C	T	441016	0.508534	0.0108928	0.00197091	3.3e-08
7:36171620	rs2700892	A	C	441016	0.546974	0.0138725	0.00197296	2e-12
9:107661742	rs2740488	A	C	441016	0.734464	0.0805177	0.00222507	9.9e-287
10:113940329	rs2792751	T	C	441016	0.274865	0.0375265	0.00219688	2e-65
10:33647091	rs2804894	G	A	441016	0.265162	-0.0162576	0.00224883	4.9e-13
15:74712937	rs28362901	C	A	441016	0.911633	0.0246903	0.00345831	9.4e-13
22:50348970	rs28567061	A	G	441016	0.776874	0.0156946	0.00241187	7.7e-11
5:153360230	rs286965	T	C	441016	0.36779	0.0159839	0.00203477	4e-15
4:92599431	rs28824216	C	T	441016	0.978208	-0.03756	0.00675234	2.7e-08
11:10381766	rs2923078	A	T	441016	0.717646	0.0187948	0.00217481	5.5e-18
16:81534790	rs2925979	T	C	441016	0.30013	-0.0285198	0.00213012	7e-41
2:227099180	rs2943645	C	T	441016	0.353233	0.0338545	0.00204872	2.4e-61
5:157999022	rs2963472	G	A	441016	0.785347	0.0180661	0.00240675	6.1e-14
19:45251156	rs2965169	A	C	441016	0.611283	-0.0188854	0.00201249	6.3e-21
3:12316339	rs2972166	G	A	441016	0.725341	-0.014956	0.00220832	1.3e-11
6:139835329	rs2982521	A	T	441016	0.371648	-0.0151936	0.00202892	7e-14
1:46086077	rs3014246	C	T	441016	0.295598	-0.0117175	0.0021445	4.7e-08
12:111884608	rs3184504	T	C	441016	0.482682	-0.0166019	0.00196262	2.7e-17
5:149211868	rs32578	G	A	441016	0.691042	-0.0123744	0.00212672	5.9e-09
16:28139077	rs33042	G	A	441016	0.753871	-0.0166637	0.00227793	2.6e-13
8:19820405	rs331	G	A	441016	0.73515	-0.0875575	0.00222045	4,6E-340
17:40781561	rs34138141	G	T	441016	0.719324	0.0180979	0.00218736	1.3e-16
15:75370012	rs34180494	A	C	441016	0.726235	0.0127805	0.00219934	6.2e-09
3:104274356	rs34184910	A	G	441016	0.627857	-0.0111436	0.00203114	4.1e-08
1:27092322	rs34397747	T	C	441016	0.915688	0.0393519	0.00356125	2.2e-28
6:26090270	rs34555420	G	T	441016	0.901926	0.0256667	0.00330092	7.5e-15
3:123051019	rs34642857	T	C	441016	0.749372	0.013374	0.00227691	4.3e-09
1:924528	rs34712273	C	A	441016	0.421269	0.0133466	0.00199385	2.2e-11
7:50271064	rs34767118	A	G	441016	0.674082	-0.0168906	0.00210359	9.8e-16
16:58616997	rs34830321	C	T	441016	0.985968	0.0539701	0.00852997	2.5e-10
19:46385795	rs34942359	C	G	441016	0.818278	0.0190827	0.00254712	6.8e-14
16:15139594	rs34955778	T	C	441016	0.581303	0.0123761	0.00198084	4.2e-10
14:100795139	rs35007880	G	T	441016	0.485962	0.0149106	0.00198475	5.8e-14
19:8429066	rs35137994	C	T	441016	0.943642	-0.0371333	0.00425985	2.9e-18
5:176541370	rs351862	C	T	441016	0.885498	-0.0184288	0.00309539	2.6e-09
19:4149566	rs352126	C	T	441016	0.665623	-0.0127128	0.00212953	2.4e-09
12:51201607	rs35624680	T	G	441016	0.631762	-0.0132149	0.0020987	3e-10
3:151990779	rs35650976	C	T	441016	0.699775	-0.0150252	0.00215239	2.9e-12
6:27592003	rs35715914	C	T	441016	0.889263	0.0301638	0.00315458	1.2e-21
6:31319923	rs36057735	C	G	441016	0.800848	0.0304388	0.00245872	3.4e-35
11:67244644	rs36089024	C	T	441016	0.57593	-0.012235	0.00198318	6.9e-10
11:57053998	rs36090449	G	A	441016	0.955292	-0.0340035	0.00475897	9e-13
8:72399623	rs36096231	C	T	441016	0.927521	0.020767	0.00378774	4.2e-08
19:54800500	rs367070	A	G	441016	0.774619	-0.0390569	0.0023556	9.6e-62
14:69273090	rs367677	A	G	441016	0.759992	-0.0174973	0.00231339	3.9e-14
3:119529113	rs3732356	G	T	441016	0.0662205	0.036854	0.00398188	2.1e-20
13:108960385	rs374039502	T	A	441016	0.978937	0.0439974	0.00726647	1.4e-09
11:47380340	rs3740688	G	T	441016	0.455367	-0.0156318	0.00197347	2.4e-15
1:205677148	rs3747973	A	G	441016	0.407445	-0.014824	0.00199593	1.1e-13
5:127350549	rs3749748	C	T	441016	0.752742	-0.0220869	0.00228402	4e-22
17:1994071	rs3760230	C	G	441016	0.420735	0.0136187	0.00198956	7.6e-12
1:40035928	rs3768321	G	T	441016	0.803227	0.0423077	0.00246618	5.7e-66
6:116317092	rs3798233	A	C	441016	0.597984	-0.0180323	0.00199992	1.9e-19
6:34616322	rs3800461	G	C	441016	0.88529	0.0376633	0.00307847	2e-34
10:45952745	rs3802548	T	A	441016	0.759572	-0.0340926	0.00229834	8.9e-50
16:29994922	rs3814883	C	T	441016	0.51746	0.0127298	0.00195928	8.2e-11
20:46476143	rs3859588	T	A	441016	0.782241	0.0146912	0.00240226	9.6e-10
13:95253920	rs3897473	T	G	441016	0.379231	0.0115617	0.00202557	1.1e-08
10:80941936	rs3915932	G	C	441016	0.585024	-0.015788	0.00199569	2.6e-15
5:55860781	rs3936511	A	G	441016	0.807961	0.0220026	0.00249237	1.1e-18
6:161008646	rs41272086	G	A	441016	0.894422	0.0372996	0.00319609	1.8e-31
18:56118358	rs41292412	C	T	441016	0.987877	0.0569416	0.00913453	4.6e-10
20:46340596	rs4239651	T	C	441016	0.205607	-0.0264197	0.00242944	1.5e-27
15:44947434	rs4273010	T	C	441016	0.9746	0.0584625	0.00633383	2.7e-20
19:45411941	rs429358	T	C	441016	0.845522	0.102369	0.00271633	8,30E-311
11:109963745	rs4356188	C	G	441016	0.299205	0.0181862	0.00214289	2.1e-17
3:36892717	rs4441609	T	C	441016	0.374426	-0.0111193	0.00202538	4e-08
10:126383363	rs4450131	T	C	441016	0.474748	-0.01161	0.00197357	4e-09
8:12632903	rs4474021	G	T	441016	0.680744	0.0125948	0.00209906	2e-09
11:2940492	rs450244	T	C	441016	0.0892726	-0.0302382	0.00345079	1.9e-18
2:85543222	rs4599108	C	T	441016	0.512398	-0.0140406	0.00198273	1.4e-12
18:19641009	rs4632228	G	T	441016	0.790504	0.0198726	0.00240866	1.6e-16
1:23720185	rs4648892	C	T	441016	0.281526	-0.015952	0.00217698	2.3e-13
1:176748136	rs4652192	C	A	441016	0.808714	-0.0150196	0.0025069	2.1e-09
1:29567412	rs4654395	C	T	441016	0.474982	0.0122927	0.00196807	4.2e-10
3:39214256	rs4676609	C	T	441016	0.803551	-0.0150331	0.00247485	1.2e-09
6:41992983	rs4714554	A	G	441016	0.388508	-0.0143264	0.0020313	1.8e-12
7:150558515	rs4725969	C	T	441016	0.660348	-0.0123429	0.00208524	3.2e-09
12:20597577	rs4762756	T	C	441016	0.264372	-0.0140001	0.00224822	4.7e-10
15:58644087	rs4775033	A	T	441016	0.879582	0.0500198	0.00302682	2.4e-61
16:56711375	rs4784709	T	A	441016	0.0408163	0.0618129	0.00494561	7.6e-36
22:39125074	rs4820346	C	G	441016	0.307077	-0.0129181	0.00213889	1.5e-09
8:126480367	rs4871603	C	T	441016	0.346694	-0.0161806	0.00205757	3.7e-15
8:144496772	rs4875043	A	C	441016	0.783158	0.0151542	0.00240482	2.9e-10
11:66066993	rs4930352	G	T	441016	0.505885	-0.0167052	0.00199707	6e-17
8:9151688	rs49675	G	A	441016	0.901949	-0.0211674	0.00330919	1.6e-10
9:117140082	rs4979372	T	C	441016	0.511303	-0.0154228	0.00197296	5.4e-15
6:31324373	rs4999718	A	G	441016	0.630768	-0.0144802	0.00219023	3.8e-11
11:118346863	rs514924	A	G	441016	0.100401	0.0198139	0.00327281	1.4e-09
11:117201165	rs515756	T	G	441016	0.718667	-0.01347	0.0021874	7.4e-10
22:29905277	rs55652051	A	G	441016	0.770606	0.014846	0.00235325	2.8e-10
7:100698648	rs55710224	G	A	441016	0.501469	-0.01218	0.00196526	5.7e-10
11:65566719	rs557675	T	G	441016	0.529569	-0.0138905	0.00196706	1.6e-12
16:67940350	rs55781197	A	G	441016	0.88506	-0.056117	0.00305789	3.2e-75
1:234853268	rs557933	A	C	441016	0.479748	-0.0190966	0.00196511	2.5e-22
5:158622532	rs55801554	C	A	441016	0.752711	-0.0137178	0.0022792	1.8e-09
11:75451281	rs559355	A	T	441016	0.842654	0.0446533	0.00269132	8e-62
8:19998949	rs56090699	T	C	441016	0.6987	-0.0153025	0.00215101	1.1e-12
1:224544746	rs56105022	G	A	441016	0.964203	0.0378328	0.00555823	1e-11
12:2908330	rs56196860	C	A	441016	0.968802	-0.0343632	0.00564143	1.1e-09
12:122631964	rs56263064	C	G	441016	0.714106	-0.013661	0.0022035	5.7e-10
11:64004723	rs56271783	G	C	441016	0.954733	0.0405349	0.0047655	1.8e-17
6:32507224	rs568551048	A	G	441016	0.412962	-0.0205075	0.00209275	1.1e-22
11:122514403	rs58473820	C	T	441016	0.622012	-0.0207422	0.00202647	1.4e-24
1:149846196	rs587739738	C	T	441016	0.917562	-0.0218726	0.00358647	1.1e-09
1:20916080	rs589942	C	G	441016	0.661916	0.018547	0.00207141	3.4e-19
1:42562594	rs59038405	A	T	441016	0.510226	-0.0116146	0.00196612	3.5e-09
2:242237902	rs59104589	C	T	441016	0.641801	-0.0170267	0.00204213	7.6e-17
6:33732365	rs59137082	C	T	441016	0.755945	-0.0136526	0.00228506	2.3e-09
8:19750044	rs59347135	C	G	441016	0.953794	0.0806336	0.0047902	1.4e-63
19:41375030	rs59586387	C	G	441016	0.938667	-0.0266219	0.00408352	7.1e-11
20:30143278	rs6059958	C	T	441016	0.829316	-0.0172529	0.00263076	5.4e-11
20:62372148	rs6062510	G	C	441016	0.325588	0.015191	0.0020965	4.3e-13
12:57480320	rs60667919	C	A	441016	0.321425	-0.0135147	0.00212607	2.1e-10
20:55836040	rs6123685	G	A	441016	0.745269	-0.0159338	0.00225565	1.6e-12
11:116710968	rs613808	A	G	441016	0.284602	0.0849428	0.00218408	7,3E-331
8:95997165	rs61596977	C	T	441016	0.859622	0.0154721	0.00282672	4.4e-08
1:156038058	rs61748951	C	A	441016	0.975914	0.0368176	0.00659927	2.4e-08
3:135917627	rs61789561	G	A	441016	0.80409	-0.0313064	0.00247209	9.4e-37
1:182154990	rs61805076	T	C	441016	0.666571	0.0153261	0.002078	1.6e-13
2:242793	rs62114506	G	C	441016	0.737908	-0.0140515	0.00222631	2.8e-10
2:48755477	rs62135193	C	T	441016	0.458625	0.0108683	0.00197624	3.8e-08
20:46120168	rs62203108	T	C	441016	0.713194	-0.0165608	0.00217303	2.5e-14
3:150066540	rs62271373	T	A	441016	0.939995	0.0272036	0.00420894	1e-10
5:43791149	rs62369484	T	C	441016	0.943631	0.02498	0.00426922	4.9e-09
5:180225919	rs62405458	C	T	441016	0.817329	0.0147331	0.00255021	7.6e-09
9:28433953	rs62555197	A	C	441016	0.805905	0.0146591	0.00266194	3.7e-08
9:136155000	rs635634	C	T	441016	0.815974	-0.030651	0.00253691	1.3e-33
2:128592495	rs6430954	G	T	441016	0.68253	0.0137928	0.00210524	5.7e-11
4:26066863	rs6448429	C	T	441016	0.833887	0.02225	0.00265754	5.6e-17
6:52629980	rs6458867	A	G	441016	0.356269	-0.0113728	0.00205201	3e-08
7:135247752	rs6467595	C	T	441016	0.227517	-0.0145539	0.00234881	5.8e-10
8:116601894	rs6469605	C	T	441016	0.431617	-0.0350594	0.00198252	5.5e-70
16:66906224	rs6499102	A	G	441016	0.0589872	-0.0372104	0.00415234	3.2e-19
18:21115060	rs6507716	A	G	441016	0.511556	-0.0134498	0.00196611	7.9e-12
4:100042242	rs6532796	A	G	441016	0.293761	0.0131755	0.00215734	1e-09
6:26454956	rs66757203	C	T	441016	0.880396	0.0257398	0.00301601	1.4e-17
1:25030470	rs6686889	C	T	441016	0.750115	0.0156868	0.00226309	4.2e-12
2:21231524	rs676210	G	A	441016	0.794905	-0.0601182	0.00242421	9.2e-136
3:50041313	rs6765484	C	T	441016	0.527299	-0.0203492	0.00196593	4.1e-25
3:160153989	rs6785881	C	T	441016	0.521522	0.0116771	0.00196603	2.9e-09
3:141114293	rs6807935	A	G	441016	0.656725	0.0126318	0.00206731	9.9e-10
18:2981398	rs681869	C	T	441016	0.295848	0.0164637	0.00215131	2e-14
9:15304782	rs686030	C	A	441016	0.141355	-0.0563409	0.00281952	7.8e-89
7:980566	rs6969773	T	C	441016	0.532669	0.0108347	0.00197333	4e-08
7:150542711	rs6977416	G	A	441016	0.665537	0.0157237	0.00209853	6.7e-14
1:93836218	rs698927	A	C	441016	0.816222	-0.0245571	0.00253041	2.9e-22
9:92177897	rs7036107	A	G	441016	0.488913	0.011274	0.00200141	1.8e-08
11:73228685	rs7119167	T	C	441016	0.788682	-0.0136483	0.0024035	1.4e-08
12:6733889	rs7134035	C	T	441016	0.18433	-0.0165743	0.00256279	1e-10
17:568515	rs71355297	C	T	441016	0.770405	0.0141052	0.00233598	1.6e-09
12:125326153	rs7136506	T	C	441016	0.783531	0.031893	0.00242306	1.4e-39
14:103243408	rs71421262	A	G	441016	0.406734	-0.0115301	0.00200448	8.8e-09
15:41888918	rs7170463	A	G	441016	0.688663	-0.0161348	0.00211844	2.6e-14
16:57220016	rs7186799	A	C	441016	0.562484	0.0185871	0.00197001	3.9e-21
16:31331958	rs7192161	C	T	441016	0.586851	-0.0119715	0.00198366	1.6e-09
17:76386406	rs7222619	T	C	441016	0.456911	-0.0303334	0.00205464	2.5e-49
18:57735552	rs7238484	G	T	441016	0.731695	0.0214317	0.00221705	4.2e-22
19:18614935	rs7251640	T	C	441016	0.805995	-0.0152317	0.00250039	1.1e-09
19:47562509	rs7259070	T	C	441016	0.404152	0.0145609	0.0020167	5.2e-13
8:126445055	rs72647336	G	A	441016	0.943368	0.0249996	0.00457378	4.6e-08
4:154208278	rs72729623	C	T	441016	0.856584	0.0153385	0.00280257	4.4e-08
9:100809135	rs72755439	C	T	441016	0.711508	-0.0121414	0.00220886	3.9e-08
2:32381964	rs72796869	C	T	441016	0.960924	-0.0331033	0.00513494	1.1e-10
10:115786236	rs72823014	G	A	441016	0.873848	-0.0230286	0.00296456	8e-15
17:41926126	rs72836561	C	T	441016	0.968695	0.14208	0.00564041	5.2e-140
2:203477868	rs72926946	C	A	441016	0.703539	0.015461	0.00214319	5.4e-13
6:127454893	rs72959041	G	A	441016	0.950874	0.0359893	0.00460063	5.2e-15
12:115894190	rs7304462	G	A	441016	0.44609	-0.0132349	0.00197577	2.1e-11
12:71114400	rs7304603	T	C	441016	0.462314	0.0126461	0.0019742	1.5e-10
3:185828465	rs73052033	T	C	441016	0.814913	0.0183914	0.00253185	3.8e-13
3:51926817	rs73082723	C	A	441016	0.780259	-0.0151008	0.00246256	8.7e-10
12:57826982	rs73119306	A	G	441016	0.759483	-0.0276532	0.00229125	1.5e-33
17:29723000	rs731758	C	G	441016	0.382113	-0.0125618	0.00202904	6e-10
3:108865198	rs73216700	G	A	441016	0.570104	-0.0164155	0.00198269	1.2e-16
8:116969700	rs73375614	T	C	441016	0.94403	-0.0242534	0.00430936	1.8e-08
11:49500475	rs73457437	G	A	441016	0.967898	0.0336631	0.00555828	1.4e-09
11:116481694	rs73578509	C	G	441016	0.982381	0.0549259	0.00763748	6.4e-13
19:11347657	rs737338	C	T	441016	0.964893	0.108223	0.00533406	1.6e-91
22:44324727	rs738409	C	G	441016	0.783162	0.0226623	0.00238343	1.9e-21
2:20499704	rs74333499	T	C	441016	0.940568	0.0239259	0.00430197	2.7e-08
6:153459904	rs74419430	T	A	441016	0.577664	-0.0128452	0.00199382	1.2e-10
8:19852491	rs74444445	T	C	441016	0.976187	0.0591225	0.0067	1.1e-18
17:42191796	rs74456742	G	A	441016	0.961964	-0.030615	0.00530014	7.6e-09
9:106603816	rs74500135	T	C	441016	0.990174	-0.0736017	0.0103377	1.1e-12
9:114298364	rs74913239	G	A	441016	0.840884	0.016129	0.002686	1.9e-09
20:51588847	rs74963256	T	C	441016	0.906503	0.0191768	0.00340832	1.8e-08
17:8107979	rs7503353	G	T	441016	0.467984	0.0135036	0.00197325	7.7e-12
1:243812659	rs7514202	G	A	441016	0.134411	-0.0167289	0.0028918	7.3e-09
16:56579961	rs75152587	G	T	441016	0.98724	0.0797509	0.00879609	1.2e-19
1:145630111	rs75246752	G	C	441016	0.987126	-0.0496485	0.00867524	1e-08
2:165518799	rs75265117	C	G	441016	0.88007	-0.0314966	0.00302063	1.9e-25
10:5257647	rs75406471	G	A	441016	0.845749	0.0246893	0.00272181	1.2e-19
1:66093030	rs7546242	C	T	441016	0.63034	-0.0153554	0.00202981	3.9e-14
15:63910433	rs75663391	G	T	441016	0.319425	-0.0129754	0.00211784	9e-10
17:73824786	rs75988962	C	T	441016	0.881442	-0.0172523	0.00304949	1.5e-08
19:11269893	rs76213248	C	T	441016	0.589627	-0.0213327	0.00200197	1.6e-26
13:28604007	rs76428106	T	C	441016	0.987026	0.0607578	0.00904644	1.9e-11
7:25827967	rs76456334	T	C	441016	0.960372	0.0369205	0.00512025	5.6e-13
5:39546706	rs7700617	C	A	441016	0.502653	0.0126975	0.0019699	1.2e-10
16:66911898	rs77234291	A	G	441016	0.983691	-0.046634	0.00770393	1.4e-09
17:67081278	rs77542162	A	G	441016	0.977538	0.0526321	0.00663631	2.2e-15
6:109510972	rs7757193	G	A	441016	0.634579	0.0127478	0.00204441	4.5e-10
16:69049293	rs77631377	C	T	441016	0.958133	0.0373628	0.00495333	4.6e-14
7:4784652	rs7784748	T	C	441016	0.428338	-0.0111733	0.00198257	1.7e-08
18:48897509	rs77947762	G	A	441016	0.979323	-0.0423364	0.00763072	2.9e-08
18:47109955	rs77960347	A	G	441016	0.986709	-0.336049	0.0085597	4,1E-337
4:110569620	rs78025076	C	T	441016	0.979683	0.064208	0.00695171	2.6e-20
2:219699999	rs78058190	G	A	441016	0.949559	0.0662511	0.00505158	2.7e-39
8:144302570	rs7817574	T	C	441016	0.815097	-0.0361808	0.00252018	9.7e-47
8:12928753	rs7835108	G	C	441016	0.448756	-0.0108814	0.00197672	3.7e-08
3:196160928	rs78359342	G	T	441016	0.732533	0.0131701	0.00222959	3.5e-09
3:46909812	rs78595810	G	T	441016	0.986694	0.0666867	0.00856846	7.1e-15
17:7455707	rs78608249	C	T	441016	0.709918	0.0155404	0.00217237	8.4e-13
10:51580467	rs78937603	C	G	441016	0.860092	-0.0160764	0.00283031	1.3e-08
10:65104500	rs7896518	A	G	441016	0.571984	-0.0153161	0.00200566	2.2e-14
12:133124753	rs79009737	G	A	441016	0.858319	-0.0173699	0.00282289	7.6e-10
11:46320022	rs7943699	G	A	441016	0.515256	0.0154633	0.00197365	4.7e-15
13:103553567	rs79506257	G	A	441016	0.952214	-0.0282748	0.00465121	1.2e-09
12:121403724	rs7953249	G	A	441016	0.410997	0.0160949	0.00199513	7.2e-16
16:72181553	rs79940707	C	T	441016	0.842973	-0.0190564	0.0026859	1.3e-12
16:56834234	rs79984435	G	A	441016	0.907798	0.0856304	0.00337382	4.1e-142
15:58972699	rs80236739	A	G	441016	0.950165	0.0320701	0.00450659	1.1e-12
15:91422543	rs8039305	T	C	441016	0.524054	-0.0127294	0.00196941	1e-10
8:11629241	rs804267	G	A	441016	0.319317	0.0183105	0.00210729	3.7e-18
20:22144775	rs804553	T	C	441016	0.497363	0.0114623	0.00196951	5.9e-09
17:17455192	rs8075019	G	A	441016	0.876268	0.0191152	0.00299977	1.9e-10
18:47171888	rs8086351	C	G	441016	0.175966	-0.0961121	0.00257862	4.5e-304
19:33900257	rs8103728	C	G	441016	0.330405	-0.0228755	0.00208921	6.7e-28
22:31559255	rs8135417	G	A	441016	0.353604	-0.0113468	0.00205947	3.6e-08
2:36808350	rs848638	C	T	441016	0.63997	0.0112	0.00204144	4.1e-08
12:125265201	rs921919	G	A	441016	0.330749	0.0370772	0.00212755	5.1e-68
6:163740322	rs9347737	A	G	441016	0.571649	0.0111895	0.00200618	2.4e-08
6:28682725	rs9393926	G	A	441016	0.122701	-0.0306832	0.00298634	9.2e-25
1:154589965	rs9426827	T	C	441016	0.521904	-0.0170499	0.00195924	3.3e-18
6:42915021	rs9471972	G	A	441016	0.46484	-0.0269155	0.00196881	1.5e-42
13:111529619	rs9559901	A	C	441016	0.661359	-0.0116984	0.00208374	2e-08
13:113927208	rs9604045	G	T	441016	0.746466	-0.0154374	0.00235616	5.7e-11
22:30931307	rs9608972	T	C	441016	0.758548	0.017449	0.00230113	3.4e-14
11:10366029	rs9704692	C	T	441016	0.536084	-0.010884	0.00199633	5e-08
4:69343287	rs976002	A	G	441016	0.75471	-0.0230775	0.00228222	4.9e-24
7:1029585	rs9769088	T	C	441016	0.611215	0.0213501	0.00202624	5.8e-26
3:156795414	rs9817452	G	T	441016	0.612301	-0.0174723	0.00202283	5.7e-18
3:25516821	rs9866679	G	T	441016	0.235712	-0.0127699	0.00231235	3.3e-08
4:106081636	rs9884482	T	C	441016	0.62801	0.0157589	0.00203045	8.4e-15
4:69533221	rs989075	A	T	441016	0.524773	-0.0188142	0.00198284	2.3e-21
17:28682453	rs9916613	T	A	441016	0.643352	0.0173069	0.0020502	3.1e-17
21:46899279	rs9980311	A	G	441016	0.744187	0.0171706	0.0022975	7.8e-14
8:9183358	rs9987289	A	G	441016	0.0912651	-0.0853006	0.00340147	8.7e-139
16:56985139	rs9989419	A	G	441016	0.394487	-0.11499	0.00199503	5,5E-724
17:45635239	rs9989466	C	T	441016	0.581774	0.0110731	0.00200708	3.4e-08
Apo B Instrument
5:131755651	rs1003533	C	T	441016	0.811671	0.0199788	0.0026634	6.3e-14
1:230295789	rs10127775	A	T	441016	0.393813	0.0232658	0.00212325	6.1e-28
14:73616095	rs10151436	A	T	441016	0.887898	0.0188241	0.00330502	1.2e-08
2:135607854	rs10432370	C	T	441016	0.571737	-0.0140846	0.00216541	7.8e-11
9:139320069	rs10448340	T	G	441016	0.680233	0.0171608	0.00223167	1.5e-14
11:18664241	rs10832963	T	G	441016	0.255797	-0.0220635	0.00238939	2.6e-20
15:49829019	rs10851478	T	C	441016	0.583982	0.0130139	0.00211123	7.1e-10
1:109949756	rs10858093	C	T	441016	0.966809	-0.0378458	0.00592235	1.7e-10
12:53811034	rs10876450	T	C	441016	0.826259	-0.0157064	0.00274364	1e-08
11:66288733	rs10896125	G	C	441016	0.761614	0.0170133	0.00243835	3e-12
7:100216773	rs10953298	C	T	441016	0.763749	0.0171918	0.00245991	2.8e-12
9:16905824	rs10962680	C	T	441016	0.260883	0.0137278	0.00248124	3.2e-08
10:18706320	rs11014154	G	A	441016	0.71899	-0.0138335	0.00233509	3.1e-09
12:124419728	rs11057397	C	T	441016	0.662899	0.0182734	0.00220234	1.1e-16
1:55526428	rs11206517	T	G	441016	0.96683	-0.0685214	0.00578319	2.2e-32
17:40522713	rs112220485	T	C	441016	0.914393	-0.020503	0.00373685	4.1e-08
12:125303254	rs112403212	C	T	441016	0.858528	-0.0217652	0.00300621	4.5e-13
1:109627073	rs112426331	G	A	441016	0.957297	0.0344284	0.00519512	3.4e-11
7:97977268	rs112758337	G	A	441016	0.814442	0.0211918	0.00268029	2.6e-15
11:126225876	rs112771035	C	G	441016	0.928124	-0.0596688	0.00402764	1.2e-49
15:75106719	rs112987086	G	T	441016	0.279353	-0.013972	0.002344	2.5e-09
3:132217703	rs113177823	G	A	441016	0.945903	0.0411203	0.00464958	9.2e-19
19:45295886	rs113330691	G	A	441016	0.965108	0.282453	0.00560774	2,0E-553
19:45384700	rs113743631	G	A	441016	0.978579	-0.0637083	0.00754799	3.2e-17
1:27021913	rs114165349	G	C	441016	0.976853	-0.0900792	0.00693404	1.4e-38
6:29754393	rs114802991	G	A	441016	0.993211	-0.072933	0.0126371	7.9e-09
9:136149711	rs115478735	A	T	441016	0.815952	-0.0412279	0.00268278	2.7e-53
2:234665498	rs11568318	C	A	441016	0.933749	-0.0288504	0.00416005	4.1e-12
2:21077208	rs115692156	A	G	441016	0.99116	0.111354	0.011863	6.2e-21
2:20999520	rs115704890	T	A	441016	0.917882	-0.0323101	0.00377712	1.2e-17
11:103870640	rs115739682	T	A	441016	0.808467	0.0145929	0.00265646	3.9e-08
1:55505647	rs11591147	G	T	441016	0.982548	0.345975	0.00790611	2,7E-418
11:5701074	rs11601507	C	A	441016	0.930562	-0.0415074	0.00403874	8.9e-25
14:24871926	rs11621792	C	T	441016	0.547088	-0.0210426	0.00210488	1.6e-23
5:52095024	rs116734477	C	T	441016	0.959187	0.0634849	0.00526999	2e-33
12:121426478	rs1169292	C	T	441016	0.689482	-0.0217273	0.00225227	5.1e-22
2:22347500	rs11693526	T	C	441016	0.929835	-0.0294757	0.00432172	9.1e-12
8:29024943	rs117139027	G	A	441016	0.982378	0.0569668	0.00790051	5.6e-13
6:160922870	rs117733303	A	G	441016	0.98158	-0.0864237	0.00771593	4e-29
6:160985526	rs118039278	G	A	441016	0.921295	-0.086807	0.00387313	3e-111
1:10799577	rs12046278	T	C	441016	0.65491	0.0155363	0.00217409	8.9e-13
3:122064369	rs12054451	T	G	441016	0.740504	-0.015958	0.00238322	2.1e-11
1:16512586	rs12078100	C	G	441016	0.376908	-0.0152704	0.00214091	9.8e-13
6:130389211	rs12197047	G	A	441016	0.329968	-0.0146592	0.00222365	4.3e-11
6:160543148	rs12208357	C	T	441016	0.92992	-0.0632075	0.00408451	5.1e-54
1:63086001	rs12239737	T	A	441016	0.664725	0.0307165	0.00222812	3.1e-43
10:124705307	rs12246352	A	G	441016	0.89611	-0.0246753	0.00341907	5.3e-13
4:100239319	rs1229984	T	C	441016	0.0271895	-0.0388703	0.00631691	7.6e-10
16:81524274	rs12443634	A	C	441016	0.285845	0.0130017	0.00232087	2.1e-08
2:64928603	rs12471768	T	C	441016	0.295959	-0.0139182	0.00227087	8.8e-10
2:216300185	rs1250258	C	T	441016	0.263261	-0.0140874	0.00235733	2.3e-09
2:27730940	rs1260326	T	C	441016	0.395476	0.0495629	0.00211607	2.5e-121
17:29466722	rs12603885	G	A	441016	0.300273	-0.0193987	0.00226704	1.2e-17
6:31106459	rs1265097	C	A	441016	0.917203	-0.0323248	0.00375406	7.3e-18
19:45418486	rs12691088	G	A	441016	0.979089	-0.246284	0.00770073	1.9e-224
2:21261998	rs12720796	A	C	441016	0.980336	-0.0509845	0.00745827	8.1e-12
5:74656539	rs12916	T	C	441016	0.599513	-0.0549232	0.00212146	8.8e-148
17:1622850	rs12948283	G	C	441016	0.700976	-0.0140411	0.00238141	3.7e-09
17:76382791	rs12948394	C	T	441016	0.517654	0.0138506	0.0021152	5.8e-11
11:117074109	rs12970	G	A	441016	0.939155	0.0251616	0.00435575	7.6e-09
2:43682659	rs12990177	A	T	441016	0.478766	-0.0159661	0.00210512	3.3e-14
3:12327431	rs13076933	T	G	441016	0.740581	0.018049	0.00238407	3.7e-14
4:3443931	rs13108218	A	G	441016	0.38515	0.0228809	0.00215405	2.3e-26
7:130437124	rs13230111	A	G	441016	0.507651	0.0136169	0.00207952	5.8e-11
7:73010442	rs13247874	C	T	441016	0.80285	0.0215194	0.00261513	1.9e-16
9:131465481	rs13283282	C	G	441016	0.853842	0.0172496	0.00294576	4.7e-09
14:74250126	rs13379043	T	C	441016	0.719529	0.0145274	0.00236032	7.5e-10
2:165528876	rs13389219	C	T	441016	0.607428	0.0162802	0.00211943	1.6e-14
2:26929282	rs13394970	T	G	441016	0.390982	-0.0135657	0.00212696	1.8e-10
6:43764551	rs1358980	C	T	441016	0.51685	-0.0150327	0.00209585	7.4e-13
8:19824492	rs13702	T	C	441016	0.71209	0.0298366	0.00229604	1.3e-38
22:41272143	rs138354	T	C	441016	0.465401	0.0120165	0.00208534	8.3e-09
19:45467132	rs138692741	C	T	441016	0.96422	-0.0715279	0.00569026	3.1e-36
8:19766233	rs139915535	A	G	441016	0.981965	-0.0492544	0.00781708	3e-10
11:116714293	rs141469619	A	G	441016	0.99011	-0.0778728	0.0111246	2.6e-12
19:50016759	rs142385484	C	T	441016	0.852093	0.0185312	0.00293432	2.7e-10
2:26358156	rs142787485	A	G	441016	0.960393	0.0305106	0.00552641	3.4e-08
19:11187324	rs143020224	C	G	441016	0.881431	0.16537	0.00318069	1,6E-589
16:70956315	rs145090930	T	C	441016	0.935877	0.0259595	0.00451307	8.8e-09
19:46752541	rs145725232	G	A	441016	0.984189	0.0549216	0.00886818	5.9e-10
14:94768196	rs145730801	T	C	441016	0.955616	-0.0374237	0.00515584	3.9e-13
4:81164723	rs1458038	C	T	441016	0.708532	0.0165547	0.00229603	5.6e-13
6:160578069	rs146534110	G	T	441016	0.986685	-0.0666046	0.00906976	2.1e-13
6:11839042	rs147539187	C	G	441016	0.926256	0.0227989	0.00398277	1e-08
19:45346666	rs148601586	C	G	441016	0.986691	-0.183606	0.0091828	6.1e-89
8:18272881	rs1495741	G	A	441016	0.220487	0.0157165	0.00250489	3.5e-10
2:118845121	rs150474434	G	A	441016	0.898599	0.0342764	0.00345415	3.3e-23
19:45227155	rs150820726	A	T	441016	0.989625	-0.0714924	0.01057	1.3e-11
1:93034023	rs1556562	G	T	441016	0.209983	-0.0160289	0.00247965	1e-10
16:56852822	rs1561139	G	T	441016	0.575666	0.0130731	0.00210561	5.3e-10
1:109834039	rs17036085	A	G	441016	0.987823	0.0685676	0.00944501	3.9e-13
2:121306440	rs17050272	G	A	441016	0.590744	0.0243835	0.00210603	5.3e-31
1:182140185	rs17447211	C	G	441016	0.670959	-0.0143792	0.00220584	7.1e-11
11:61588305	rs174564	A	G	441016	0.65149	0.0451401	0.00218355	6.1e-95
1:56715853	rs17457613	G	C	441016	0.977238	0.0414348	0.00706311	4.5e-09
10:71094504	rs17476364	T	C	441016	0.891606	0.0211293	0.00334947	2.8e-10
20:43042364	rs1800961	C	T	441016	0.969091	0.0408629	0.00600796	1e-11
17:64210580	rs1801689	A	C	441016	0.969472	-0.0647127	0.00604383	9.4e-27
16:79504057	rs1862719	A	G	441016	0.246645	0.0137734	0.00246163	2.2e-08
19:19396616	rs188247550	C	T	441016	0.986903	0.104507	0.00944792	1.9e-28
20:39179822	rs1883711	G	C	441016	0.968588	-0.0942507	0.00607536	2.8e-54
1:109725404	rs188608977	G	T	441016	0.989419	-0.0619017	0.0103757	2.4e-09
21:40686521	rs1888488	C	T	441016	0.43471	-0.0173094	0.00210397	1.9e-16
17:42086502	rs189052	A	T	441016	0.103935	0.0212776	0.00380696	2.3e-08
11:32112532	rs190104	G	A	441016	0.860456	-0.0165017	0.00300595	4e-08
19:44068706	rs2021092	T	C	441016	0.813291	0.018908	0.00263741	7.5e-13
17:27663848	rs2058122	T	C	441016	0.14226	-0.0186363	0.00300385	5.5e-10
6:52478364	rs2063643	A	G	441016	0.820618	0.0174452	0.0027078	1.2e-10
10:94839642	rs2068888	G	A	441016	0.549197	0.0241457	0.00208884	6.6e-31
7:44582331	rs2073547	A	G	441016	0.816044	-0.0312222	0.00266596	1.1e-31
12:57781893	rs2122982	G	A	441016	0.76139	0.0180585	0.00243481	1.2e-13
8:126644200	rs2124034	T	G	441016	0.71375	-0.0140945	0.00230159	9.1e-10
4:26080549	rs2137234	T	C	441016	0.804718	-0.0151513	0.00262502	7.8e-09
12:50650057	rs2160994	T	C	441016	0.352574	-0.0174474	0.00217834	1.2e-15
13:32959199	rs2238162	C	T	441016	0.477006	0.0225635	0.00208325	2.5e-27
20:34147998	rs224424	A	G	441016	0.787628	0.019229	0.00254481	4.2e-14
20:62373983	rs2256814	G	A	441016	0.802084	-0.0144642	0.00261799	3.3e-08
16:71956596	rs2335708	A	G	441016	0.682401	-0.0197829	0.00231024	1.1e-17
12:113031543	rs233721	T	A	441016	0.358622	-0.0162457	0.00218531	1.1e-13
6:31077239	rs2517473	C	T	441016	0.92125	-0.0215969	0.00385084	2e-08
15:58678720	rs261290	T	C	441016	0.345868	0.0209689	0.00219265	1.1e-21
20:17844684	rs2618566	G	T	441016	0.340098	0.0302601	0.00219453	3e-43
4:87836652	rs2705619	G	A	441016	0.294002	-0.0143883	0.00228523	3.1e-10
8:116667539	rs2737263	G	T	441016	0.719746	0.0186563	0.00231503	7.7e-16
19:11227480	rs2738447	A	C	441016	0.407297	-0.0436053	0.00209173	1.6e-96
10:95052021	rs2761311	C	T	441016	0.428103	-0.0121175	0.00211151	9.5e-09
4:40428010	rs278981	T	C	441016	0.241847	-0.0149629	0.0023972	4.3e-10
1:221029841	rs2807854	T	C	441016	0.328665	-0.0163014	0.0022058	1.5e-13
7:21449451	rs28406917	C	T	441016	0.572425	-0.0134105	0.00210876	2e-10
8:126500031	rs28601761	C	G	441016	0.581156	0.0724469	0.00212997	1.4e-253
8:141988685	rs28768427	G	A	441016	0.480244	-0.0118358	0.00214431	3.4e-08
5:71953629	rs2925677	C	G	441016	0.787303	0.0199079	0.00253864	4.4e-15
17:46757575	rs3096644	G	T	441016	0.67942	0.0165372	0.0022354	1.4e-13
16:72101525	rs34042070	C	G	441016	0.812093	-0.0495027	0.00267267	1.4e-76
14:70810569	rs34767236	G	A	441016	0.625479	-0.0198565	0.00215116	2.7e-20
17:66879927	rs34931250	C	T	441016	0.939893	-0.0242963	0.00437432	2.8e-08
19:58662235	rs35081008	C	T	441016	0.851863	0.0311931	0.00290318	6.3e-27
12:623129	rs35882350	A	G	441016	0.738947	-0.0134361	0.00236799	1.4e-08
17:45629406	rs36043200	G	A	441016	0.483311	0.028795	0.00208613	2.4e-43
19:45360488	rs375972689	T	G	441016	0.989318	-0.208537	0.0100809	4.6e-95
16:56993324	rs3764261	C	A	441016	0.675737	0.0479089	0.00222248	4.6e-103
6:31422893	rs377181093	A	G	441016	0.908066	-0.023687	0.00382443	5.9e-10
9:2640759	rs3780181	A	G	441016	0.932372	0.0258993	0.00417283	5.4e-10
3:52489049	rs3821838	T	C	441016	0.0529349	-0.0275669	0.00465293	3.1e-09
6:116316882	rs3822855	G	T	441016	0.598364	-0.0149153	0.00211808	1.9e-12
6:29944458	rs3823379	T	C	441016	0.487762	-0.0171763	0.00207724	1.4e-16
3:136258924	rs3932048	C	G	441016	0.677389	-0.0161805	0.00222928	3.9e-13
5:55860781	rs3936511	A	G	441016	0.808142	-0.0218684	0.00263903	1.2e-16
19:57063916	rs399970	T	G	441016	0.749999	-0.0132468	0.00237508	2.4e-08
15:64448460	rs41434449	A	T	441016	0.866747	-0.0185784	0.00306609	1.4e-09
2:44072576	rs4299376	G	T	441016	0.32319	0.0481043	0.00221466	1.3e-104
7:21604916	rs4470903	C	G	441016	0.785006	-0.0345683	0.00253473	2.4e-42
17:73767437	rs4485425	A	G	441016	0.289067	-0.0144284	0.00230122	3.6e-10
7:87110640	rs45537841	C	T	441016	0.819292	0.0159262	0.00270601	4e-09
2:62988169	rs4671050	G	T	441016	0.683861	0.0196869	0.0022312	1.1e-18
7:25991826	rs4722551	T	C	441016	0.841351	-0.0257538	0.00284443	1.4e-19
1:55521313	rs472495	G	T	441016	0.350983	-0.0408252	0.00217313	9.8e-79
15:58737341	rs473224	T	G	441016	0.146104	0.0223307	0.00298508	7.4e-14
13:111039070	rs4771674	A	G	441016	0.378296	-0.0138161	0.00215288	1.4e-10
16:83980529	rs4782568	C	G	441016	0.549163	0.0182176	0.00210213	4.5e-18
6:32412388	rs4935356	T	A	441016	0.756088	-0.0245501	0.00255686	7.9e-22
15:102069043	rs4965894	T	C	441016	0.596867	0.0116391	0.00212842	4.5e-08
19:49206145	rs516316	G	C	441016	0.492019	-0.0301882	0.00204939	4.1e-49
19:45251806	rs531660643	G	T	441016	0.977165	0.457107	0.0070891	1,8E-905
11:30533622	rs546240	C	T	441016	0.380037	0.0119372	0.00214728	2.7e-08
1:234853059	rs556107	C	T	441016	0.476763	-0.0359348	0.00208073	7.9e-67
17:7080316	rs55714927	C	T	441016	0.809665	0.0320541	0.00264866	1e-33
1:110170640	rs55739424	G	T	441016	0.970555	-0.033372	0.0061237	5e-08
6:39234907	rs55804343	C	T	441016	0.703761	-0.0160869	0.00228049	1.7e-12
8:145031968	rs55831924	C	T	441016	0.638654	-0.0182534	0.00217687	5.1e-17
3:69810294	rs55921103	G	T	441016	0.351143	-0.0140216	0.00219229	1.6e-10
17:7190437	rs560238897	T	C	441016	0.493038	0.0149639	0.00233194	1.4e-10
19:41353107	rs56113850	T	C	441016	0.42254	-0.0135934	0.00207701	6e-11
6:110028076	rs56264193	G	C	441016	0.64512	0.0121567	0.00217011	2.1e-08
15:91072962	rs56402930	A	G	441016	0.0928426	0.0196542	0.00359003	4.4e-08
4:7225613	rs576573069	T	G	441016	0.32772	-0.0140374	0.00227247	6.5e-10
1:110241316	rs57754494	G	A	441016	0.884444	-0.0266284	0.00351845	3.8e-14
9:15305378	rs581080	G	C	441016	0.181009	-0.0185605	0.00270334	6.6e-12
4:124758773	rs58148580	C	T	441016	0.890219	-0.0214703	0.00332239	1e-10
2:242237902	rs59104589	C	T	441016	0.641439	0.0143727	0.00215762	2.7e-11
8:21928227	rs59328596	G	A	441016	0.851898	0.0211048	0.00292381	5.3e-13
12:111973358	rs597808	A	G	441016	0.484096	-0.021719	0.00208603	2.2e-25
2:21272778	rs60403635	T	C	441016	0.956951	0.114956	0.00511664	8.7e-112
20:25209299	rs6050464	C	A	441016	0.510523	-0.0156065	0.00207802	5.9e-14
20:44551855	rs6073958	T	C	441016	0.801356	-0.0424491	0.00260732	1.4e-59
17:65892343	rs60856912	G	T	441016	0.837113	-0.0168309	0.00283286	2.8e-09
20:62909520	rs6090101	G	A	441016	0.80185	-0.0189877	0.00264066	6.5e-13
20:39780932	rs6093446	G	A	441016	0.712207	-0.0231647	0.00229753	6.6e-24
12:72179446	rs61754230	C	T	441016	0.980214	-0.0427783	0.00746346	9.9e-09
1:25793663	rs61775180	C	T	441016	0.579884	0.0286213	0.00210296	3.5e-42
16:70334172	rs62049427	G	A	441016	0.935435	-0.024648	0.00435955	1.6e-08
19:45134682	rs62119267	A	C	441016	0.977685	0.334491	0.00708499	1,7E-486
19:18338709	rs62120394	G	A	441016	0.70813	-0.0141351	0.00226539	4.4e-10
19:45214556	rs62120573	T	C	441016	0.930407	-0.0321084	0.0040389	1.9e-15
2:21216815	rs62122481	C	A	441016	0.623091	-0.0839859	0.00214632	6,6E-335
1:246891260	rs6426328	G	T	441016	0.510213	-0.0120957	0.00207456	5.5e-09
9:22081850	rs6475606	C	T	441016	0.51553	0.0173839	0.00207862	6.1e-17
9:78730766	rs6560499	G	A	441016	0.424039	0.0122165	0.00211651	7.8e-09
1:234799148	rs656521	G	A	441016	0.491521	-0.0137098	0.00207901	4.3e-11
13:114551993	rs6602909	T	C	441016	0.672435	-0.0215663	0.0022218	2.8e-22
1:109807283	rs6657811	A	T	441016	0.870063	0.127747	0.00308767	3,8E-374
1:198994619	rs6667939	C	T	441016	0.281269	-0.0139435	0.00232106	1.9e-09
1:109831268	rs6689611	G	A	441016	0.987626	0.132132	0.00950879	6.7e-44
21:33096103	rs67038483	C	T	441016	0.955007	-0.0275587	0.00502305	4.1e-08
2:44080324	rs6709904	A	G	441016	0.887429	0.0402501	0.00328142	1.4e-34
2:136783169	rs6714750	A	G	441016	0.800023	-0.0142232	0.00259814	4.4e-08
5:156391628	rs6874202	T	C	441016	0.365773	-0.0312735	0.00215687	1.2e-47
6:34592090	rs6907508	A	G	441016	0.884473	0.0276231	0.00325017	1.9e-17
8:9173209	rs7012637	G	A	441016	0.526191	-0.0198643	0.00209645	2.7e-21
17:26694861	rs704	G	A	441016	0.524281	-0.0180904	0.00208105	3.5e-18
11:5677158	rs7108486	T	C	441016	0.976279	0.0433041	0.00690023	3.5e-10
3:58420613	rs71311871	A	G	441016	0.916932	0.0264323	0.003774	2.5e-12
6:139835423	rs71562509	G	T	441016	0.406487	0.0122527	0.00211699	7.1e-09
2:20521647	rs719148	G	A	441016	0.224121	0.0161997	0.00248012	6.5e-11
19:11302807	rs7249565	G	A	441016	0.585061	-0.0145421	0.00208498	3.1e-12
20:39173857	rs7260871	A	G	441016	0.96325	0.0323484	0.00572113	1.6e-08
17:67191270	rs72631343	C	G	441016	0.871112	0.0278868	0.00310221	2.5e-19
8:41540622	rs72638977	A	G	441016	0.966089	0.0316061	0.00576043	4.1e-08
4:74177397	rs72663045	T	G	441016	0.97928	-0.042351	0.00734855	8.3e-09
15:57512284	rs72733928	A	T	441016	0.939816	-0.0273302	0.00439216	4.9e-10
15:62365465	rs72749770	C	T	441016	0.547779	-0.0125236	0.0020972	2.3e-09
10:115797947	rs72823020	T	A	441016	0.869724	0.0227752	0.00310328	2.2e-13
6:32601288	rs72848251	G	A	441016	0.804518	-0.0349134	0.00268648	1.3e-38
2:169828853	rs72888603	A	T	441016	0.565528	0.0222423	0.00230049	4.1e-22
6:160520806	rs73025516	A	G	441016	0.955474	0.0296434	0.00503736	4e-09
19:46295223	rs73045960	A	G	441016	0.984152	0.143974	0.00821705	9.8e-69
20:5580789	rs73075609	C	T	441016	0.973202	-0.0481624	0.00648289	1.1e-13
17:17432220	rs74454529	G	A	441016	0.940059	-0.0284613	0.00439958	9.9e-11
2:203527979	rs7569317	T	C	441016	0.469379	-0.0181103	0.00207286	2.4e-18
2:158447571	rs7601153	C	G	441016	0.602788	0.012034	0.00211719	1.3e-08
2:109168508	rs7601412	A	G	441016	0.1428	0.0187273	0.00295521	2.3e-10
2:204317553	rs7603427	C	T	441016	0.466563	-0.0135798	0.00207987	6.6e-11
6:28019665	rs76079263	G	C	441016	0.910178	0.0327108	0.00366351	4.3e-19
1:109840169	rs76186504	C	T	441016	0.974978	0.116409	0.006626	4.3e-69
7:75899085	rs77312476	T	C	441016	0.85545	-0.0166676	0.00297646	2.1e-08
5:122848876	rs7734476	G	A	441016	0.449999	-0.0198862	0.00208825	1.7e-21
6:16126934	rs7746081	G	A	441016	0.695862	0.0227371	0.00226011	8.3e-24
17:67081278	rs77542162	A	G	441016	0.977518	-0.115477	0.00702321	9.5e-61
6:135418916	rs7776054	A	G	441016	0.738689	0.0135094	0.00236807	1.2e-08
6:26098474	rs79220007	T	C	441016	0.923907	0.0539299	0.00391067	2.9e-43
10:104175649	rs79931565	A	G	441016	0.932816	-0.0265471	0.00415817	1.7e-10
10:52373245	rs80276949	G	A	441016	0.977325	-0.0420929	0.00700188	1.8e-09
19:19388500	rs8107974	A	T	441016	0.924245	0.0909955	0.00388567	2.8e-121
6:37038432	rs913499	A	G	441016	0.49079	0.0121773	0.00208152	4.9e-09
8:59392324	rs9297994	G	A	441016	0.335462	0.0291068	0.0022023	7e-40
8:55437524	rs9298506	A	G	441016	0.792281	-0.0189638	0.00256023	1.3e-13
6:42919222	rs9471975	T	C	441016	0.417314	0.0199706	0.0021069	2.6e-21
6:127456122	rs9491697	A	G	441016	0.536994	-0.0179089	0.00208475	8.7e-18
6:100602753	rs9496567	G	A	441016	0.756444	0.0191799	0.00242495	2.6e-15
22:50840573	rs9616822	G	A	441016	0.648626	-0.0158077	0.00218149	4.3e-13
11:116648917	rs964184	G	C	441016	0.133227	0.0764264	0.00305877	8.7e-138
20:17792323	rs969075	T	C	441016	0.335073	-0.0140201	0.00221538	2.5e-10
3:142649110	rs9832727	C	G	441016	0.660379	0.0149953	0.00219805	9e-12
3:32535382	rs9834932	A	G	441016	0.911146	0.0318788	0.00365398	2.7e-18
4:69373407	rs9884390	T	C	441016	0.765925	-0.0231946	0.00248482	1e-20
Note: rsID: rs ID for the instruments; Position: chromosome position of the instruments (GRCh37 (hg19)); se: standard error; p: P- value
Abbreviations: Apo A-I: apolipoprotein A-I; Apo B: apolipoprotein B

## Sheet: Table S5. Reverse MR Inst
Supplementary Table 5: The genetic instruments for eGFRcrea, eGFRcys and UACR used for reverse Mendelian randomization
Position	rsID	Effect_allele	Other_Allele	Effect_allele_freq	beta	se	p	N
eGFRcrea Instrument
8:11417493	rs10098664	C	T	0.5141	0.0021	0.0003	6.125e-10	721602
8:32435620	rs10102889	G	C	0.491	0.0036	0.0006	6.654e-09	703760
1:172346548	rs1011731	G	A	0.4039	0.0019	0.0003	5.287e-09	754676
1:15912987	rs10159261	G	T	0.6401	0.0034	0.0003	4.842e-25	723041
2:67874553	rs10197255	A	T	0.4045	0.0018	0.0003	1.151e-08	723041
7:151415536	rs10254101	C	T	0.7232	0.0068	0.0004	1.847e-67	606517
14:88829975	rs1028455	A	T	0.3273	0.002	0.0003	4.78e-10	765056
20:14677788	rs1041606	C	T	0.7681	0.0021	0.0004	2.516e-08	762145
2:211540507	rs1047891	C	A	0.7073	0.0065	0.0004	1.181e-75	722090
2:220358198	rs1050816	T	C	0.333	0.0026	0.0003	1.116e-15	759215
10:126446592	rs1055256	A	G	0.4235	0.0025	0.0003	3.561e-16	759716
11:121584931	rs10790452	T	C	0.7369	0.002	0.0003	7.138e-09	764183
10:52646093	rs10821905	A	G	0.1845	0.0037	0.0004	9.386e-19	759716
10:63785089	rs10821944	T	G	0.7045	0.002	0.0003	3.885e-09	763062
12:15325031	rs10846157	C	A	0.2398	0.0034	0.0004	8.34e-21	765331
12:112553032	rs10850001	T	A	0.5295	0.0021	0.0003	8.254e-11	719334
1:110012289	rs10857788	A	G	0.7001	0.003	0.0004	1.961e-16	764992
2:43433257	rs10865189	C	G	0.5126	0.0024	0.0003	3.291e-14	723041
3:125906237	rs10934754	T	C	0.6039	0.002	0.0003	1.326e-10	765347
12:364739	rs11062167	G	A	0.5166	0.0039	0.0003	2.483e-34	764971
15:63580155	rs11071738	C	T	0.4274	0.0025	0.0003	2.013e-15	765012
15:67463391	rs11071939	C	T	0.0714	0.0039	0.0006	4.918e-10	761578
2:113967075	rs11123169	T	C	0.6769	0.0025	0.0003	9.24e-15	758609
1:100808363	rs11166440	A	G	0.6026	0.002	0.0003	1.838e-10	758609
1:46581933	rs11211257	A	G	0.819	0.0027	0.0005	2.344e-09	722212
11:78023356	rs11237450	A	C	0.254	0.0032	0.0004	1.486e-14	625506
22:40884662	rs112880707	T	C	0.1713	0.0052	0.0005	4.876e-31	717309
19:38157969	rs113445505	T	C	0.3564	0.0037	0.0003	6.963e-27	765313
15:45683795	rs1145077	G	T	0.5794	0.0085	0.0003	6.85e-142	764237
11:51421909	rs11532186	T	C	0.7936	0.0029	0.0005	2.558e-10	574141
11:2178330	rs11564722	T	C	0.311	0.0033	0.0004	2.119e-20	698103
2:121988884	rs11694902	A	G	0.1379	0.0041	0.0005	1.063e-16	602292
12:12209203	rs117113238	A	G	0.0939	0.0039	0.0006	8.604e-11	556813
5:148524820	rs11743174	T	C	0.6671	0.0019	0.0003	1.336e-08	716704
5:44812566	rs11746506	T	C	0.4088	0.0017	0.0003	3.004e-08	755634
6:7118990	rs11755724	A	G	0.3721	0.0027	0.0004	1.133e-13	557337
8:10841858	rs11783418	G	A	0.5003	0.002	0.0004	1.997e-08	561829
3:38527215	rs11914389	T	C	0.4815	0.003	0.0003	3.111e-22	764380
3:186432839	rs11919484	G	T	0.6835	0.0026	0.0003	5.763e-16	761392
1:205537858	rs12024377	A	G	0.4281	0.002	0.0003	3.139e-09	723041
1:18809916	rs12061708	G	A	0.7064	0.0026	0.0003	9.628e-14	760667
5:132226669	rs12163971	C	A	0.8427	0.0029	0.0004	1.743e-12	765344
6:160633107	rs12207180	T	A	0.887	0.0085	0.0005	2.635e-63	763692
6:51492862	rs12212034	C	T	0.6257	0.0018	0.0003	1.032e-08	721594
10:75016365	rs12240572	T	A	0.8329	0.0032	0.0006	5.252e-09	705382
12:57751854	rs12313306	T	C	0.229	0.0029	0.0004	1.456e-14	765269
9:20554583	rs12377027	G	A	0.1818	0.0026	0.0005	2.886e-08	561054
4:81182554	rs12509595	C	T	0.2999	0.0035	0.0003	6.424e-25	723041
5:52787358	rs12520984	C	G	0.3224	0.0019	0.0003	5.26e-09	764215
7:155665959	rs12671694	T	C	0.5376	0.0025	0.0003	2.16e-16	762328
6:109008158	rs1268168	A	G	0.3375	0.0024	0.0003	5.357e-14	762915
1:113258293	rs12736457	C	G	0.8711	0.0054	0.0005	1.04e-25	594961
12:76271183	rs1275609	A	G	0.3862	0.0024	0.0003	4.606e-13	722090
5:131671662	rs12777	C	G	0.9586	0.005	0.0009	1.071e-08	590270
12:51161744	rs12829524	C	T	0.6862	0.0022	0.0004	9.486e-10	723041
15:39305443	rs12913015	T	C	0.4148	0.0027	0.0003	2.284e-17	723041
7:45257483	rs1294861	T	G	0.688	0.002	0.0004	2.463e-08	765293
2:234257105	rs13003198	T	C	0.3693	0.0018	0.0003	3.137e-08	723041
22:30133045	rs131263	T	C	0.4584	0.0024	0.0004	2.201e-11	625752
5:34504277	rs13157326	G	A	0.5507	0.0027	0.0003	1.667e-15	726220
5:676962	rs13159523	G	A	0.5058	0.0024	0.0003	3.162e-13	668545
6:41690823	rs13200335	A	C	0.4626	0.0024	0.0003	8.058e-15	764006
9:119324929	rs1321917	G	C	0.5636	0.0023	0.0003	1.382e-13	765307
9:136932706	rs13287061	G	T	0.6751	0.0021	0.0004	6.562e-09	711758
9:33169034	rs13287724	T	A	0.1087	0.003	0.0006	4.665e-08	599186
5:39378115	rs1362800	C	T	0.6168	0.0049	0.0003	5.769e-51	763933
3:141750810	rs1397764	A	G	0.274	0.0043	0.0003	2.509e-37	765232
20:57472174	rs1407040	T	C	0.6756	0.0018	0.0003	1.442e-08	760841
17:38181134	rs143199581	A	G	0.0853	0.004	0.0006	1.658e-10	599186
6:34180297	rs144100226	T	C	0.0367	0.0059	0.001	5.982e-09	709906
20:8303120	rs1509117	A	T	0.3018	0.0024	0.0004	7.066e-10	560128
3:170070702	rs1525362	C	T	0.1312	0.0028	0.0005	2.546e-09	765163
8:8684953	rs1533059	A	G	0.5142	0.0025	0.0003	1.189e-14	722553
10:105202318	rs1536225	G	T	0.3672	0.0021	0.0003	1.913e-11	765331
11:5578558	rs1541937	C	A	0.3605	0.0029	0.0004	5.179e-17	765218
16:89708003	rs154656	T	A	0.5731	0.003	0.0003	4.107e-18	757198
2:217665788	rs1548945	T	C	0.4389	0.0036	0.0003	8.395e-31	720591
16:3747042	rs1635404	G	T	0.2927	0.0025	0.0004	5.681e-11	592320
15:76802175	rs166906	T	C	0.0902	0.0033	0.0005	8.688e-10	765337
4:23743962	rs16874073	C	T	0.0526	0.0045	0.0007	6.561e-11	765344
18:24393213	rs16942751	C	A	0.8179	0.0029	0.0005	2.209e-09	683523
2:121306440	rs17050272	G	A	0.5649	0.0022	0.0003	1.106e-12	754307
7:50739610	rs17152083	G	C	0.8937	0.0039	0.0005	1.622e-13	765336
14:93102251	rs17184313	C	T	0.8256	0.0029	0.0005	1.978e-10	593383
18:5585158	rs1719934	A	G	0.5752	0.0026	0.0003	2.617e-17	765067
20:52732362	rs17216707	C	T	0.1866	0.0051	0.0004	1.068e-33	709994
1:55718708	rs17413465	A	C	0.1824	0.0025	0.0004	8.933e-09	603355
2:219286541	rs17462630	C	G	0.3055	0.0021	0.0004	4.018e-08	723547
15:83722059	rs17507300	A	G	0.8319	0.0024	0.0004	1.048e-08	759716
1:56615809	rs1757915	A	G	0.3254	0.0021	0.0003	2.945e-10	756122
2:210854476	rs17818393	A	G	0.4846	0.0017	0.0003	1.25e-08	764959
11:57409538	rs1783827	G	A	0.3979	0.002	0.0003	3.769e-09	723041
11:50468801	rs1813937	T	C	0.7185	0.0022	0.0004	6.886e-10	737381
6:100894587	rs1857859	A	G	0.3107	0.0019	0.0003	2.583e-08	754675
16:73024276	rs1858800	T	C	0.3219	0.002	0.0003	2.095e-09	755168
2:176993583	rs187355703	C	G	0.9741	0.01	0.0011	1.01e-18	543850
1:82957871	rs1887252	G	C	0.3827	0.0019	0.0003	2.922e-09	764977
8:76483239	rs1913641	G	T	0.5025	0.0018	0.0003	2.836e-09	765269
16:16127916	rs193538	G	T	0.3007	0.002	0.0003	1.818e-09	765191
14:38008215	rs1956438	A	G	0.6233	0.0018	0.0003	2.28e-08	765229
15:57793765	rs1994887	C	A	0.743	0.002	0.0004	1.605e-08	759716
5:68656327	rs2010352	G	A	0.5466	0.0018	0.0003	1.74e-09	765111
9:71432174	rs2039424	A	G	0.6356	0.0044	0.0003	2.064e-44	751315
7:25775690	rs2058024	A	G	0.6533	0.002	0.0003	4.651e-09	759716
10:94839642	rs2068888	G	A	0.5093	0.0024	0.0003	4.426e-15	756122
4:103698786	rs223471	C	G	0.3408	0.0028	0.0003	5.859e-19	764210
20:56143169	rs2235826	T	A	0.2068	0.003	0.0004	6.825e-15	721934
21:37818141	rs2244237	T	G	0.2191	0.0027	0.0004	6.275e-11	618241
20:33529766	rs2273684	T	G	0.5756	0.0032	0.0003	7.791e-25	755634
17:54773238	rs227731	T	G	0.5672	0.0018	0.0003	1.437e-08	717409
3:105455955	rs2289746	C	T	0.5904	0.0019	0.0003	2.543e-09	759704
2:40680149	rs2301343	G	T	0.2379	0.0023	0.0004	4.115e-10	756122
12:111696528	rs2339717	C	T	0.3655	0.0022	0.0003	2.621e-10	722553
17:17017267	rs2349648	G	T	0.6613	0.0017	0.0003	4.925e-08	765142
17:34882998	rs2411192	T	A	0.404	0.0024	0.0003	2.14e-15	765048
17:19428719	rs2440165	T	C	0.6364	0.004	0.0003	1.722e-31	717632
15:75027880	rs2472297	T	C	0.2567	0.0039	0.0004	4.467e-20	529999
1:243469669	rs2490391	C	A	0.5676	0.0024	0.0003	1.328e-14	759555
1:220224321	rs2577134	T	C	0.6773	0.002	0.0003	1.519e-08	723041
3:53020544	rs2581820	A	G	0.2864	0.0021	0.0003	7.915e-10	765024
12:48740855	rs2634675	A	G	0.52	0.0025	0.0003	2.66e-13	726103
1:150940625	rs267738	G	T	0.2015	0.0048	0.0004	1.203e-32	755923
11:49057603	rs2727040	C	T	0.7618	0.0026	0.0004	2.156e-09	583150
1:23699340	rs2749153	G	A	0.3106	0.0033	0.0003	7.838e-23	764341
1:207231751	rs2808454	A	T	0.5005	0.0019	0.0003	2.635e-09	764975
19:49214470	rs281380	C	T	0.4372	0.0021	0.0003	2.86e-10	714482
21:16576783	rs2823139	G	A	0.6726	0.0026	0.0003	5.235e-16	756159
21:35356706	rs2834317	G	A	0.8575	0.0035	0.0005	4.256e-14	723041
9:140103272	rs28404308	A	T	0.6437	0.0024	0.0004	3.581e-09	540370
10:104573017	rs284859	T	G	0.2072	0.0026	0.0004	4.986e-12	756769
15:66067188	rs28522606	T	C	0.3127	0.0022	0.0004	3.585e-08	537077
16:79942679	rs28581385	T	A	0.1642	0.0028	0.0004	1.352e-11	759324
17:12139964	rs28735420	T	G	0.9209	0.0039	0.0006	8.754e-10	716055
18:46463136	rs2878889	G	A	0.4664	0.0022	0.0003	2.418e-12	720748
4:77401452	rs28817415	C	T	0.5963	0.0073	0.0003	3.49e-120	765289
8:126476873	rs2954017	T	C	0.4575	0.0024	0.0003	1.656e-12	684975
2:54885640	rs2971880	T	A	0.6272	0.0024	0.0003	7.627e-15	763994
19:13053034	rs2974751	A	C	0.376	0.0018	0.0003	4.385e-08	758944
8:87332552	rs2976178	G	C	0.3283	0.0025	0.0003	7.807e-14	764956
8:8142575	rs2980423	C	T	0.5109	0.0023	0.0003	3.196e-12	722553
1:150159616	rs3118119	T	C	0.1799	0.003	0.0005	6.673e-11	556364
19:50138143	rs34647824	C	A	0.2614	0.0021	0.0004	3.953e-08	704475
1:171455322	rs34720381	C	T	0.9071	0.0032	0.0005	2.515e-09	764388
8:23748420	rs34861762	C	T	0.6137	0.0043	0.0003	4.06e-41	765276
1:16556786	rs34966560	C	T	0.7055	0.0023	0.0003	2.486e-11	723041
15:74477239	rs351237	G	A	0.38	0.0018	0.0003	4.418e-08	720341
7:127505755	rs35154268	C	A	0.2813	0.0022	0.0004	9.854e-09	601887
2:178121524	rs35284526	A	C	0.3237	0.0029	0.0003	6.241e-17	723041
3:135932494	rs35320690	C	T	0.2742	0.0025	0.0004	3.032e-11	602173
8:9297246	rs35353426	C	T	0.7084	0.0026	0.0004	2.208e-11	560566
2:169995581	rs35472707	C	T	0.9499	0.0073	0.0008	6.164e-19	558624
20:60858758	rs35636653	T	C	0.3369	0.0022	0.0003	2.276e-11	765258
17:56755223	rs35662455	C	G	0.8855	0.003	0.0005	3.858e-08	599711
2:227287718	rs35669853	A	G	0.1823	0.0024	0.0004	9.189e-09	760759
7:32930876	rs3750081	G	T	0.4069	0.0022	0.0003	1.874e-12	723041
7:128576086	rs3757387	T	C	0.5895	0.003	0.0003	6.961e-20	721594
6:24354045	rs3765502	T	C	0.7916	0.0024	0.0004	3.981e-08	753333
3:63974477	rs3774726	C	T	0.637	0.0021	0.0003	3.654e-11	722090
4:10090930	rs3775932	C	A	0.4923	0.0018	0.0003	1.96e-09	723041
2:226933	rs3791221	A	G	0.6714	0.0022	0.0003	1.166e-11	757073
2:212274447	rs3791699	G	A	0.6919	0.0019	0.0003	2.571e-08	722090
1:180905694	rs3795503	T	C	0.3598	0.002	0.0003	9.769e-10	720591
5:78322650	rs3797537	A	G	0.7284	0.0019	0.0003	2.928e-08	765322
5:176813404	rs3812036	C	T	0.7419	0.0065	0.0004	2.382e-74	716704
6:133849789	rs3822939	G	A	0.5778	0.0025	0.0003	2.164e-16	763669
1:163738950	rs3845534	G	A	0.4664	0.0019	0.0003	1.198e-09	752146
1:201016296	rs3850625	A	G	0.1159	0.0046	0.0005	1.135e-18	738000
11:68884755	rs3892895	G	A	0.6007	0.0023	0.0003	6.172e-13	756122
6:55422618	rs3925003	C	T	0.4196	0.0018	0.0003	1.966e-09	754675
13:50655989	rs41284816	G	T	0.9738	0.0078	0.0012	1.717e-10	534800
7:75612803	rs41301394	T	C	0.3176	0.0023	0.0003	3.654e-12	765193
1:228532195	rs417237	T	G	0.5671	0.0018	0.0003	7.504e-09	759716
12:4616642	rs4238020	T	C	0.8703	0.0029	0.0005	8.407e-09	764442
16:2003425	rs438339	T	C	0.8818	0.0035	0.0006	4.967e-08	446802
20:62706105	rs4408777	G	A	0.4861	0.0021	0.0003	5.404e-11	750181
2:18676276	rs4491726	A	G	0.6934	0.0032	0.0004	5.484e-19	764678
3:49572140	rs4625	G	A	0.3008	0.0023	0.0004	5.474e-11	756122
1:170649277	rs4656220	T	C	0.4224	0.002	0.0003	3.292e-10	764356
2:152387553	rs4664475	C	T	0.622	0.002	0.0003	4.633e-11	760667
2:183077254	rs4666821	T	G	0.5295	0.002	0.0003	2.5e-11	762676
17:37670994	rs4794813	A	T	0.2439	0.0055	0.0004	3.577e-53	757743
19:18843752	rs4808154	T	C	0.7189	0.0024	0.0004	4.411e-10	675506
22:38599857	rs4820324	G	C	0.4098	0.0023	0.0003	5.067e-14	759599
4:52686513	rs4864890	C	T	0.6936	0.0023	0.0004	2.497e-09	564057
8:22495966	rs4872526	T	C	0.5888	0.0019	0.0003	2.606e-09	723041
15:75664570	rs4886696	T	A	0.667	0.0032	0.0004	2.031e-19	707629
15:76298132	rs4886755	A	G	0.4971	0.0041	0.0003	2.042e-39	762867
10:97278922	rs4918943	G	A	0.7815	0.0022	0.0004	9.186e-09	763133
18:59354616	rs4940525	T	C	0.2603	0.0025	0.0003	4.068e-13	763047
5:39950266	rs495237	T	G	0.2487	0.0027	0.0003	1.954e-14	765283
1:155155731	rs4971100	A	G	0.4821	0.002	0.0003	8.25e-10	762745
13:72348768	rs500830	T	C	0.4603	0.0029	0.0003	1.962e-19	762916
9:33956791	rs544169	A	G	0.7305	0.0022	0.0003	3.885e-11	765348
7:65337902	rs55773927	T	C	0.41	0.0019	0.0003	1.196e-08	755323
4:109703549	rs55929207	C	G	0.4776	0.0019	0.0003	3.425e-10	764840
3:185354216	rs56065557	G	C	0.6756	0.0029	0.0003	4.32e-18	719144
15:99276521	rs59646751	G	T	0.6957	0.0023	0.0003	3.061e-12	759302
20:39970385	rs6029640	G	A	0.4317	0.0021	0.0003	1.971e-09	580647
20:32985155	rs6087579	G	A	0.5231	0.0028	0.0003	1.385e-19	764849
2:188168567	rs60980181	T	A	0.835	0.0027	0.0004	1.754e-10	762401
8:61384753	rs60991551	C	A	0.8134	0.0024	0.0004	5.772e-09	765134
1:221001142	rs61830291	C	A	0.1009	0.0036	0.0006	1.202e-09	557315
11:47427667	rs61897431	T	C	0.6472	0.0029	0.0004	6.331e-16	625357
14:100752644	rs61993680	C	A	0.3918	0.0019	0.0003	1.48e-08	703923
16:69802865	rs62050038	A	T	0.8257	0.0028	0.0004	1.261e-11	765156
16:71643669	rs62053077	G	T	0.5711	0.0021	0.0004	3.722e-09	679936
20:1333060	rs62187537	T	C	0.0684	0.0039	0.0007	9.206e-09	602986
6:31826705	rs622076	G	A	0.8639	0.0035	0.0005	2.613e-14	756710
3:51593113	rs62257555	A	G	0.9418	0.0048	0.0009	2.182e-08	462187
7:1286567	rs62435145	G	T	0.4087	0.006	0.0004	2.252e-59	621034
7:129564134	rs62491533	C	T	0.1903	0.0027	0.0004	1.079e-11	763843
12:3392351	rs632887	A	G	0.6157	0.0032	0.0003	2.193e-24	759716
11:2789062	rs63934	A	G	0.8265	0.0041	0.0004	3.867e-23	761517
5:76847499	rs6453319	A	C	0.3986	0.0019	0.0003	1.769e-08	537077
6:52630153	rs6458868	C	T	0.3259	0.002	0.0003	1.179e-09	763842
10:29781798	rs6481598	C	G	0.7934	0.0024	0.0004	1.51e-09	765055
11:31424823	rs6484504	C	T	0.6947	0.0026	0.0003	6.449e-15	759716
15:41399951	rs6492982	C	T	0.4431	0.0033	0.0004	3.109e-20	558454
2:44390369	rs6544743	G	T	0.7862	0.0021	0.0004	2.961e-08	765029
2:73895765	rs6546869	A	G	0.2289	0.0059	0.0004	5.06e-48	603815
14:81870100	rs6574652	C	T	0.4984	0.0017	0.0003	2.413e-08	759716
11:119326726	rs6589750	A	G	0.6315	0.002	0.0003	1.539e-09	723041
1:46037394	rs659437	C	T	0.7816	0.0027	0.0004	3.315e-12	764517
2:137074132	rs6708702	G	A	0.5973	0.0019	0.0003	2.077e-08	759228
3:13947504	rs6778731	C	T	0.411	0.0017	0.0003	3.321e-08	765135
3:30749965	rs6779998	G	A	0.4826	0.0017	0.0003	1.648e-08	759716
1:78707493	rs679843	T	C	0.334	0.0021	0.0003	5.214e-10	765219
1:48002447	rs688540	G	A	0.1327	0.003	0.0005	2.952e-08	536173
15:53950578	rs690428	C	A	0.3347	0.0039	0.0003	8.234e-32	723041
7:17287106	rs6968554	G	A	0.5744	0.0019	0.0003	1.073e-09	759716
7:77422583	rs6973656	A	G	0.6359	0.0035	0.0003	5.663e-28	765329
7:46753684	rs700753	C	G	0.3166	0.0031	0.0003	2.117e-20	764994
9:139100413	rs7024579	T	C	0.2889	0.0023	0.0004	8.166e-11	731120
10:35150364	rs7072591	A	G	0.555	0.0019	0.0003	2.669e-09	720951
10:82209232	rs7095954	T	A	0.5464	0.0018	0.0003	3.737e-08	718321
11:55126517	rs7118132	C	T	0.7728	0.0023	0.0004	5.178e-10	763568
11:48250675	rs7127946	T	C	0.6948	0.0023	0.0003	2.393e-12	764707
4:115498457	rs71606723	A	T	0.7716	0.0025	0.0004	3.379e-12	765294
15:85191274	rs7169629	C	G	0.4771	0.0018	0.0003	1.623e-08	759467
16:68323115	rs7185391	G	T	0.7265	0.0027	0.0004	8.559e-14	723041
16:28857645	rs7187776	G	A	0.3792	0.0022	0.0003	1.247e-12	761754
16:53189672	rs7203398	A	C	0.7412	0.0025	0.0003	4.668e-13	759716
6:44765535	rs720989	T	G	0.7879	0.0021	0.0004	1.839e-08	762936
19:36997147	rs7251730	T	C	0.3452	0.0024	0.0003	2.197e-12	746491
20:62152519	rs72629024	C	G	0.6634	0.0035	0.0005	2.019e-13	609195
14:50735947	rs72683923	C	T	0.0209	0.0074	0.0013	3.368e-08	525024
5:67750213	rs72759880	G	T	0.8921	0.0056	0.0005	1.111e-26	765086
16:89141490	rs72817412	T	C	0.058	0.0046	0.0008	2.822e-08	514704
6:90118764	rs72912510	G	A	0.8042	0.0024	0.0004	6.437e-09	720643
2:103166325	rs72995641	G	A	0.7957	0.0021	0.0004	1.418e-08	765226
5:44190757	rs73754158	G	T	0.8503	0.0028	0.0005	4.399e-09	726320
22:43112961	rs738527	T	C	0.2917	0.0032	0.0003	4.175e-21	750206
2:148759656	rs7425436	A	G	0.6458	0.0024	0.0003	5.162e-13	723041
1:10730910	rs74748843	C	T	0.9293	0.0048	0.0008	3.691e-09	735200
10:69965177	rs7475348	T	C	0.4595	0.0031	0.0003	1.236e-22	723041
11:9909127	rs75248620	A	G	0.0794	0.0038	0.0006	3.914e-09	564838
1:214744893	rs7535253	T	C	0.2683	0.0021	0.0004	1.289e-09	763190
1:78023173	rs7536433	T	C	0.2632	0.0021	0.0004	6.662e-09	759716
1:94050911	rs7543734	C	G	0.2056	0.0031	0.0005	9.898e-11	565814
4:3449781	rs75501914	A	G	0.0941	0.0039	0.0006	8.979e-11	698749
1:208039431	rs75625374	C	G	0.0582	0.0045	0.0007	4.479e-10	717041
2:159810691	rs7565830	G	A	0.3719	0.0019	0.0003	7.865e-09	759716
2:230665303	rs7592697	C	T	0.3293	0.0019	0.0003	1.59e-08	723041
3:141093285	rs7624084	T	C	0.5767	0.0017	0.0003	1.967e-08	759502
3:168888112	rs76272256	T	C	0.2426	0.0024	0.0004	4.883e-10	765048
3:48443816	rs7651407	T	C	0.4445	0.0025	0.0004	2.414e-11	479265
6:130374461	rs7740107	A	T	0.7445	0.0027	0.0004	8.929e-13	763612
3:50457737	rs77495508	A	G	0.9379	0.0044	0.0008	2.174e-08	516329
6:107172979	rs7766720	T	C	0.8829	0.0029	0.0005	3.624e-08	721594
6:43287722	rs77915916	A	T	0.917	0.0046	0.0006	7.253e-14	621688
16:20392332	rs77924615	A	G	0.2033	0.0098	0.0004	1.45e-138	722090
2:27742603	rs780093	T	C	0.4171	0.0044	0.0003	1.627e-46	759619
19:37649748	rs78241494	C	T	0.3035	0.003	0.0004	4.39e-17	759577
8:10190040	rs7832708	T	C	0.4947	0.0022	0.0004	9.786e-10	566436
1:186769572	rs78329830	G	A	0.0399	0.0054	0.0009	6.688e-09	586354
1:184672098	rs78444298	G	A	0.9815	0.0105	0.0014	4.886e-14	554583
7:41068572	rs78503047	C	T	0.911	0.0045	0.0007	7.519e-10	755382
8:120886486	rs79346194	G	A	0.3055	0.0022	0.0004	4.399e-10	723041
3:12208671	rs795009	T	G	0.7306	0.002	0.0003	7.005e-09	765153
5:53298716	rs79760705	T	G	0.1076	0.0056	0.0005	6.471e-25	609941
7:66030612	rs801193	G	T	0.4242	0.002	0.0003	1.878e-09	571691
10:899071	rs80282103	A	T	0.9143	0.0078	0.0006	1.229e-44	765182
22:36539804	rs80576	G	A	0.8408	0.0028	0.0005	1.268e-09	755990
2:15782471	rs807624	T	G	0.4216	0.0032	0.0003	7.073e-23	756122
18:77156537	rs8096658	C	G	0.5543	0.005	0.0004	3.149e-44	623370
19:33402419	rs8101667	T	C	0.3933	0.0044	0.0003	9.349e-44	765336
10:79252446	rs816850	G	C	0.7468	0.002	0.0004	7.402e-09	763375
10:51026705	rs8474	C	G	0.4495	0.002	0.0003	1.77e-09	622844
7:156252939	rs868822	T	G	0.3331	0.0029	0.0003	2.201e-18	758269
6:43806609	rs881858	G	A	0.2862	0.0054	0.0003	2.924e-55	758906
17:66449122	rs883541	G	A	0.2824	0.0022	0.0003	2.657e-10	754891
17:65373979	rs8866	G	C	0.378	0.0018	0.0003	2.167e-08	722246
6:131882078	rs9375818	G	A	0.7455	0.0031	0.0004	6.086e-18	721594
6:154986664	rs9397738	A	G	0.838	0.0027	0.0004	3.497e-10	745935
10:88880689	rs9420446	T	C	0.2679	0.0023	0.0004	4.973e-08	765142
11:65552154	rs948493	C	T	0.6694	0.0033	0.0003	1.979e-24	765310
15:62808539	rs956006	T	C	0.3309	0.0019	0.0003	4.448e-09	721934
13:42749192	rs9590675	T	G	0.427	0.0021	0.0003	1.174e-11	759716
11:30749090	rs963837	C	T	0.4272	0.0057	0.0003	4.324e-73	718274
18:42346956	rs9807656	C	T	0.1283	0.0028	0.0005	3.517e-09	764281
3:193811168	rs9823161	A	G	0.577	0.0022	0.0004	3.254e-09	683528
3:136536835	rs9828976	G	C	0.2442	0.0024	0.0004	1.921e-09	603301
3:121657593	rs9868185	A	G	0.5016	0.0026	0.0003	5.028e-17	765348
17:17543846	rs9891340	T	C	0.5517	0.0024	0.0004	2.744e-11	726996
17:59456589	rs9895661	T	C	0.7223	0.0069	0.0004	2.49e-71	754880
17:2008278	rs9900967	T	A	0.4467	0.0021	0.0003	1.426e-11	765269
17:58915261	rs9903801	C	G	0.1554	0.0047	0.0004	1.014e-27	747348
16:51735746	rs9932625	G	A	0.7434	0.003	0.0003	2.242e-17	765013
eGFRcys Instrument
20:23619617	rs3827143	A	G	0.792	-0.072	0.0023	6.3e-206	33152
16:20364588	rs4293393	A	G	0.823	-0.019	0.0023	3.2e-15	33152
6:43825023	rs4714704	A	G	0.241	0.013	0.0023	1.3e-08	33152
4:77410318	rs4859682	A	C	0.442	-0.013	0.0018	4.9e-12	33152
12:112007756	rs653178	T	C	0.562	0.012	0.0019	1.7e-10	33152
UACR Instrument
4:77358987	rs10023335	C	T	0.5932	0.01439	0.002017	9.715e-13	547356
3:52540773	rs1010553	C	T	0.5176	0.0112182	0.001988	1.673e-08	546427
2:203714973	rs10207567	G	C	0.8151	0.0193712	0.002552	3.182e-14	547357
2:211540507	rs1047891	A	C	0.6852	0.0189908	0.0021754	2.553e-18	532767
7:75615006	rs1057868	C	T	0.2846	0.0121717	0.0021985	3.089e-08	547361
17:1618363	rs11078597	T	C	0.187	0.0159921	0.0025948	7.133e-10	536684
14:69253343	rs11158763	T	C	0.5363	0.0134884	0.0019915	1.261e-11	544897
3:170027407	rs112607182	C	T	0.0751	0.0301346	0.0041018	2.032e-13	504999
11:10296221	rs113139575	C	G	0.0634	0.0248385	0.004086	1.209e-09	547344
18:53335512	rs11659764	T	A	0.0527	0.0300782	0.0044753	1.806e-11	546442
22:30748027	rs11912350	T	C	0.2418	0.0130071	0.002332	2.437e-08	539625
2:85754578	rs12714144	T	A	0.8733	0.0224637	0.0029873	5.494e-14	547277
11:120058623	rs12790943	C	T	0.422	0.0136538	0.0020126	1.168e-11	547291
5:64290004	rs1309546	C	T	0.5515	0.0123644	0.0019965	5.898e-10	547310
4:56460085	rs13132085	A	G	0.7107	0.0127622	0.0021969	6.278e-09	546427
1:47965130	rs1337526	A	G	0.8017	0.027088	0.0024882	1.338e-27	547293
15:63804507	rs146311723	T	C	0.1765	0.0154168	0.0026582	6.64e-09	533701
10:17436778	rs147215801	C	T	0.0151	0.0582633	0.008657	1.694e-11	531255
19:41813375	rs15052	C	T	0.8253	0.0173241	0.0027287	2.17e-10	516735
6:39124448	rs1544935	T	G	0.2164	0.0172549	0.0024209	1.021e-12	546427
5:131623658	rs162890	C	T	0.3317	0.0134553	0.002176	6.269e-10	533701
1:171435542	rs16864515	A	C	0.9035	0.0188738	0.0033621	1.981e-08	547278
19:35556640	rs1688031	T	C	0.858	0.019485	0.002893	1.636e-11	533701
1:10796547	rs17035646	G	A	0.3398	0.0120302	0.0021185	1.358e-08	545747
7:29805361	rs17158386	G	A	0.2584	0.019817	0.0023357	2.168e-17	532767
7:27243238	rs2023844	G	A	0.9255	0.0265227	0.0037816	2.321e-12	547356
10:94839642	rs2068888	A	G	0.5485	0.0124266	0.0020029	5.499e-10	546427
6:31114900	rs2240060	G	A	0.2881	0.0136336	0.0022064	6.442e-10	541635
15:45665653	rs2433611	A	C	0.7406	0.0175444	0.0022635	9.107e-15	547360
15:75019449	rs2470893	C	T	0.3259	0.0230342	0.0021538	1.075e-26	532366
12:69979517	rs2601006	T	C	0.657	0.015452	0.0020932	1.559e-13	547241
10:22151578	rs2793351	G	A	0.6854	0.0121018	0.0021631	2.21e-08	539532
2:111809330	rs2880119	A	C	0.1418	0.0164051	0.0028558	9.215e-09	547288
8:126482077	rs2954021	G	A	0.4915	0.0148457	0.0019821	6.89e-14	547342
1:155131394	rs34257409	G	T	0.4038	0.0160895	0.0020197	1.633e-15	547303
17:79419025	rs35572189	A	G	0.6359	0.0119865	0.0021641	3.046e-08	518675
7:69902654	rs35692677	A	G	0.8137	0.016352	0.0025946	2.934e-10	533701
6:43817791	rs3734692	A	T	0.3092	0.0177228	0.0021814	4.487e-16	533701
15:41867782	rs3784283	T	A	0.5955	0.0151347	0.0020297	8.868e-14	547324
1:201016296	rs3850625	G	A	0.1187	0.0177182	0.0031206	1.364e-08	529461
7:17284577	rs4410790	T	C	0.6311	0.0219239	0.0020613	2.032e-26	546427
10:16932384	rs45551835	G	A	0.0147	0.201076	0.0084199	4.83e-126	541702
1:33760743	rs4641276	T	C	0.7545	0.0128406	0.0023308	3.607e-08	546427
2:27598097	rs4665972	C	T	0.3953	0.0173726	0.0020777	6.196e-17	533701
8:61620613	rs4738817	A	G	0.5465	0.0115306	0.0019942	7.385e-09	546427
15:75623664	rs56164452	G	A	0.272	0.018347	0.0022615	4.941e-16	533701
20:30770375	rs6119771	G	C	0.4257	0.0112904	0.0020089	1.906e-08	547278
4:149132756	rs6535594	G	A	0.4979	0.0143694	0.0019939	5.74e-13	546427
10:77893686	rs67339103	G	A	0.2163	0.0172135	0.0024569	2.451e-12	533701
17:37461018	rs677888	T	G	0.2402	0.0143186	0.0023247	7.299e-10	547360
8:81364205	rs6998967	A	G	0.8336	0.0152428	0.0026868	1.401e-08	546427
11:71752160	rs7115200	T	G	0.4395	0.0122547	0.0020438	2.021e-09	529571
3:46894939	rs73065147	T	C	0.0694	0.0264326	0.0039274	1.693e-11	547351
2:227942519	rs7597336	A	G	0.1274	0.0199876	0.0029934	2.434e-11	547352
5:53275370	rs76027714	G	A	0.9238	0.0234446	0.0038402	1.027e-09	533701
8:23737080	rs7812843	A	G	0.499	0.0116995	0.0019827	3.616e-09	547324
1:184672098	rs78444298	A	G	0.9808	0.0473471	0.0075067	2.839e-10	526702
2:204290037	rs78999781	C	T	0.8957	0.020025	0.0032721	9.362e-10	547235
1:200271408	rs819636	T	C	0.3391	0.01209	0.0021408	1.629e-08	533701
19:49252151	rs838142	G	A	0.7203	0.017184	0.0023041	8.783e-14	517917
11:27563382	rs988712	T	G	0.7637	0.0131747	0.0023395	1.788e-08	545477
Note: rsID: rs ID for the instruments; cPosition:chromosome position of the instruments (GRCh37 (hg19)); se: standard error; p: P- value
Abbreviations: eGFRcrea: estimated glomerular filtration rate based on creatinine measurements; eGFRcys: estimated glomerular filtration rate based on cystatin C measurements; UACR: urinary albumin to creatinine ratio

## Sheet: Table S6.MVMRLipidBMIHTT2D Inst
Supplementary Table 6: Adjusted multivariable Mendelian randomization instrument for lipids including BMI, hypertension and type 2 diabetes
Exposure	rsID	Other_Allele	Effect_allele	N	Effect_allele_freq	beta	se	p
BMI	rs1000096	T	C	681275	0.3801	-0.0144	0.0018	1.8e-15
BMI	rs1000940	A	G	681275	0.7013	-0.0154	0.0018	1.1e-17
BMI	rs1003081	T	C	681275	0.4497	0.0121	0.0016	1.3e-13
BMI	rs10061288	A	G	691828	0.4921	0.0062	0.0017	0.00033
BMI	rs1006353	A	G	681275	0.2485	0.0126	0.0019	2.3e-11
BMI	rs10083803	T	C	681275	0.2605	-0.0127	0.0019	5.9e-11
BMI	rs10096633	T	C	795368	0.1247	-0.0009	0.0025	0.72
BMI	rs10107066	C	G	691065	0.2584	0.0035	0.002	0.076
BMI	rs10118701	A	G	681275	0.6773	-0.0163	0.0018	1.1e-18
BMI	rs10131890	A	C	681275	0.9503	-0.0222	0.0039	1.6e-08
BMI	rs10132280	A	C	681275	0.3017	-0.0223	0.0018	5.6e-35
BMI	rs1014194	A	C	681275	0.6434	0.0102	0.0018	1.8e-08
BMI	rs10146527	T	C	681275	0.6361	0.0137	0.0017	2.3e-15
BMI	rs10182181	A	G	681275	0.5247	-0.0325	0.0016	6.7e-90
BMI	rs10195252	T	C	795199	0.5865	-0.011	0.0017	2.5e-11
BMI	rs1020548	A	G	681275	0.8344	-0.0132	0.0023	6.6e-09
BMI	rs10211055	T	C	681275	0.6544	-0.0157	0.0018	7.2e-18
BMI	rs10211901	A	G	692136	0.5948	0.002	0.0017	0.25
BMI	rs10228066	T	C	790419	0.5373	-0.0018	0.0016	0.27
BMI	rs10268050	T	C	681275	0.7954	-0.0113	0.002	3.5e-08
BMI	rs10269783	A	G	681275	0.3896	0.0133	0.0017	1.4e-15
BMI	rs10275044	A	T	681275	0.2075	-0.0129	0.0023	3.3e-08
BMI	rs1035010	T	C	681275	0.2566	0.0139	0.002	6.2e-12
BMI	rs1038088	T	G	681275	0.4919	-0.0117	0.0016	4.6e-13
BMI	rs10406431	A	G	703428	0.5574	0.0072	0.0017	3.6e-05
BMI	rs10408013	T	C	681275	0.2908	0.0111	0.0018	8e-10
BMI	rs1040881	T	C	681275	0.6743	0.0106	0.0018	1.1e-08
BMI	rs10438964	T	C	681275	0.2757	-0.0127	0.0019	7.6e-11
BMI	rs1045411	T	C	681275	0.2647	-0.0148	0.0019	2.3e-15
BMI	rs10460960	A	G	681275	0.8876	0.0197	0.0025	8.1e-15
BMI	rs10467530	C	G	681275	0.1365	0.0148	0.0026	2e-08
BMI	rs10469140	A	G	685409	0.5143	-0.0027	0.0018	0.12
BMI	rs10477399	A	G	687557	0.1893	0.0043	0.0022	0.052
BMI	rs1048932	A	C	681275	0.4162	-0.016	0.0017	3.8e-22
BMI	rs10497807	C	G	681275	0.5203	-0.011	0.0016	1.5e-11
BMI	rs10500326	T	G	689941	0.2428	0.0037	0.002	0.066
BMI	rs10733051	A	G	681275	0.5198	0.0097	0.0016	2.9e-09
BMI	rs10740995	A	G	689136	0.4386	-0.0023	0.0017	0.19
BMI	rs10744146	A	G	681275	0.5146	-0.0122	0.0017	1.4e-12
BMI	rs10745785	T	C	681275	0.6674	-0.0111	0.0018	1.2e-09
BMI	rs10750397	A	G	689971	0.2833	0.0023	0.0019	0.23
BMI	rs10754210	A	G	681275	0.3107	-0.0123	0.0018	3.2e-11
BMI	rs1075901	T	C	681275	0.4361	-0.0121	0.0016	1.2e-13
BMI	rs10779751	A	G	681275	0.2744	0.0139	0.0018	2.5e-14
BMI	rs10786152	A	G	792824	0.5408	-0.0014	0.0016	0.39
BMI	rs10797115	T	C	681275	0.5365	0.0124	0.0017	9.9e-13
BMI	rs10811660	G	A	772895	0.8282	-0.0066	0.0022	0.0026
BMI	rs10816914	A	G	678384	0.3014	-0.001	0.0019	0.61
BMI	rs10818810	A	G	681275	0.3908	0.0126	0.0017	1.1e-13
BMI	rs10818938	A	G	681275	0.4215	0.0114	0.0017	5.1e-11
BMI	rs10830452	A	G	681275	0.6712	-0.0111	0.0018	2.1e-09
BMI	rs10832586	A	C	692007	0.7961	0.0026	0.0021	0.22
BMI	rs10832778	C	G	681275	0.3778	-0.0125	0.0017	1.3e-13
BMI	rs10838122	T	C	681275	0.4802	-0.0105	0.0017	1.5e-09
BMI	rs10840606	A	G	681275	0.8259	-0.0164	0.0024	3.2e-12
BMI	rs10842240	C	G	681275	0.1158	0.0218	0.0027	3.1e-16
BMI	rs10842994	T	C	795431	0.1979	0.0005	0.0021	0.82
BMI	rs10848958	T	C	686660	0.1988	0.0021	0.0022	0.34
BMI	rs10867256	T	C	681275	0.553	-0.0118	0.0017	8.7e-12
BMI	rs10876418	T	C	681275	0.2325	-0.0123	0.0019	2.8e-10
BMI	rs10878946	T	C	681275	0.714	-0.0141	0.0019	3.6e-13
BMI	rs10882101	T	C	782296	0.5872	-0.004	0.0017	0.017
BMI	rs10883553	A	C	681275	0.4511	0.0119	0.0018	1.9e-11
BMI	rs10883759	A	G	681275	0.3023	-0.0122	0.0018	5.4e-12
BMI	rs10886017	A	C	681275	0.2524	0.0152	0.0019	1.4e-15
BMI	rs10887578	C	G	681275	0.4896	0.0128	0.0017	1.6e-13
BMI	rs10893829	T	C	691825	0.8503	-0.0023	0.0025	0.35
BMI	rs10915840	A	G	681275	0.283	-0.0118	0.0019	1.3e-09
BMI	rs10920678	A	G	681275	0.4291	0.0155	0.0016	1.5e-21
BMI	rs10923724	T	C	681275	0.5725	-0.0118	0.0016	6.4e-13
BMI	rs10929925	A	C	681275	0.4301	-0.0143	0.0016	1.8e-18
BMI	rs10930641	A	G	681275	0.5911	-0.0137	0.0017	3.6e-15
BMI	rs10931284	T	C	691425	0.6198	0.0069	0.0018	0.0001
BMI	rs10935143	A	G	681275	0.4535	-0.0109	0.0017	2.8e-10
BMI	rs10938397	A	G	681275	0.5683	-0.0324	0.0016	3.4e-86
BMI	rs10953620	A	C	681275	0.5173	-0.0101	0.0017	5.4e-09
BMI	rs10962549	T	C	681275	0.168	0.0198	0.0023	2.5e-17
BMI	rs10971712	T	C	681275	0.1076	-0.0197	0.0027	6.4e-13
BMI	rs10974438	A	C	778957	0.6409	0.0023	0.0017	0.18
BMI	rs10989568	A	G	681275	0.4619	0.0107	0.0017	6.6e-10
BMI	rs11063028	T	C	692047	0.8211	-0.0006	0.0023	0.79
BMI	rs11066301	A	G	681275	0.5661	0.0114	0.0016	4.4e-12
BMI	rs1106908	A	G	681275	0.4409	-0.0158	0.0016	3.1e-22
BMI	rs11070332	A	G	683429	0.3578	0.0051	0.0019	0.0059
BMI	rs11074446	T	C	681275	0.8694	0.0225	0.0024	1.8e-20
BMI	rs11075489	T	C	681275	0.4828	-0.0111	0.0017	1.3e-10
BMI	rs11115176	T	C	681275	0.7601	0.0121	0.0019	2e-10
BMI	rs11118308	A	G	681275	0.5297	0.0101	0.0016	4.8e-10
BMI	rs11150911	A	C	681275	0.2809	0.0133	0.0018	4.7e-13
BMI	rs11153070	C	G	692497	0.8048	-0.0075	0.0022	0.00069
BMI	rs11199851	A	C	686978	0.7948	0.004	0.0022	0.063
BMI	rs11214003	A	C	684224	0.2737	-0.0023	0.002	0.25
BMI	rs11229555	T	G	691134	0.2428	-0.0005	0.002	0.8
BMI	rs11249244	A	G	674930	0.62	0.0001	0.0018	0.97
BMI	rs112498319	C	A	676562	0.4085	-0.0035	0.0018	0.048
BMI	rs11251352	A	G	681275	0.4012	-0.0109	0.0018	7e-10
BMI	rs11257655	T	C	783148	0.2088	-0.0018	0.002	0.37
BMI	rs1127215	T	C	623551	0.4164	0.0013	0.0018	0.47
BMI	rs113086489	T	C	688240	0.5713	0.0057	0.0018	0.0011
BMI	rs114447556	T	C	691231	0.0839	0.0125	0.0028	5.2e-06
BMI	rs11496125	T	C	681275	0.4212	0.0169	0.0017	3e-22
BMI	rs115505614	T	C	754692	0.0499	0.0051	0.0038	0.18
BMI	rs11577179	A	G	681275	0.3721	-0.0108	0.0017	1.5e-10
BMI	rs11583122	T	C	681275	0.07905	0.0182	0.003	7.4e-10
BMI	rs11600990	T	C	681275	0.1569	-0.0178	0.0023	3.8e-14
BMI	rs11611246	T	G	681275	0.21	0.024	0.002	5e-32
BMI	rs11611496	A	G	681275	0.2218	-0.0169	0.002	1.7e-16
BMI	rs11629783	C	G	681275	0.7692	0.0146	0.002	9.8e-13
BMI	rs11635675	T	G	681275	0.6465	0.0124	0.0018	1.3e-11
BMI	rs11657492	G	T	674202	0.1002	-0.0053	0.0033	0.11
BMI	rs11659764	A	T	681275	0.05297	-0.0253	0.0039	8.9e-11
BMI	rs11668301	A	G	681275	0.8482	0.021	0.0024	1.9e-18
BMI	rs11672660	T	C	681275	0.2049	-0.034	0.0021	1.7e-60
BMI	rs11680058	A	G	674976	0.863	0.0068	0.003	0.024
BMI	rs11692449	T	C	689653	0.3301	-0.0004	0.0017	0.82
BMI	rs116953931	A	G	675784	0.0371	0.001	0.002	0.61
BMI	rs117001013	C	T	679244	0.9117	-0.0022	0.0032	0.51
BMI	rs11724647	A	T	692039	0.1832	-0.0011	0.0022	0.64
BMI	rs11736228	A	T	681275	0.7413	0.0139	0.002	4.1e-12
BMI	rs11753081	T	G	681275	0.8251	0.0138	0.0021	8.9e-11
BMI	rs11759026	G	A	787458	0.2321	-0.0057	0.0018	0.0019
BMI	rs11773362	T	C	681275	0.3369	-0.0111	0.0018	1.5e-09
BMI	rs11781222	T	C	681275	0.8714	0.0158	0.0024	5.3e-11
BMI	rs11781699	T	C	681275	0.8104	-0.0132	0.0021	3.1e-10
BMI	rs11783247	T	C	681275	0.5375	-0.0169	0.0016	1.2e-24
BMI	rs11790280	T	C	681275	0.6138	-0.0103	0.0018	7.1e-09
BMI	rs11792069	A	G	681275	0.83	0.0145	0.0024	6.5e-10
BMI	rs11793035	C	T	596243	0.3311	-0.0029	0.0019	0.13
BMI	rs11847049	C	G	692333	0.7811	0.0019	0.0021	0.37
BMI	rs11855853	T	C	681275	0.2649	-0.0145	0.002	2.4e-13
BMI	rs11866815	T	C	681275	0.2461	-0.0156	0.0019	1e-16
BMI	rs11880337	T	C	605811	0.8505	-0.0051	0.0026	0.049
BMI	rs11889536	A	G	681275	0.8507	0.0189	0.0024	6.4e-15
BMI	rs11915371	A	C	681275	0.7962	-0.0149	0.0021	2.6e-12
BMI	rs11945861	A	G	681275	0.2369	-0.0148	0.002	5e-13
BMI	rs11987383	A	C	681275	0.88	-0.0147	0.0026	2.8e-08
BMI	rs12033257	A	G	681275	0.6165	0.0146	0.0018	2.4e-15
BMI	rs12035149	C	G	681275	0.777	-0.0146	0.0021	3.9e-12
BMI	rs12035750	T	C	692115	0.3819	0.0066	0.0017	0.00014
BMI	rs12041258	T	C	681275	0.7713	0.0146	0.002	9.5e-13
BMI	rs12042908	A	G	681275	0.4362	0.0184	0.0016	1.4e-29
BMI	rs12042959	A	G	681275	0.8495	0.0144	0.0024	3.4e-09
BMI	rs12044597	A	G	681275	0.4971	-0.0143	0.0016	1.7e-18
BMI	rs12098284	T	C	681275	0.1241	0.0178	0.0026	1.8e-11
BMI	rs12101393	C	G	681275	0.7803	0.0127	0.0021	1.5e-09
BMI	rs12147845	T	C	681275	0.1135	0.0199	0.0027	4.5e-13
BMI	rs1218822	A	G	681275	0.6663	0.0168	0.0017	1.9e-22
BMI	rs12189178	T	C	681275	0.03783	0.0364	0.0046	2.2e-15
BMI	rs12236906	T	C	663324	0.98766	0.0235	0.0081	0.0037
BMI	rs12258967	C	G	691984	0.6935	-0.0068	0.0019	0.00034
BMI	rs1229057	T	C	681275	0.1216	0.017	0.0027	2.8e-10
BMI	rs12364470	T	G	681275	0.8374	-0.0178	0.0022	1.1e-15
BMI	rs1241986	A	G	681275	0.8479	-0.0139	0.0024	1.1e-08
BMI	rs12420725	A	G	681275	0.94142	-0.0226	0.0037	1.3e-09
BMI	rs12422552	C	G	681275	0.2663	-0.0134	0.002	1.6e-11
BMI	rs12429545	A	G	681275	0.1248	0.0316	0.0025	9.6e-38
BMI	rs12439798	T	G	681275	0.4228	0.0125	0.0017	6.9e-13
BMI	rs12443621	A	G	681275	0.5332	-0.0096	0.0017	3.2e-08
BMI	rs12446632	A	G	681275	0.1424	-0.0352	0.0024	2.9e-50
BMI	rs12448257	A	G	681275	0.218	0.0184	0.002	8.1e-20
BMI	rs12448738	A	C	681275	0.8629	-0.0168	0.0025	2.8e-11
BMI	rs12479233	A	T	681275	0.4874	-0.0121	0.0017	1.6e-12
BMI	rs12481075	T	C	782568	0.7249	-0.0001	0.0019	0.98
BMI	rs12514473	T	C	681275	0.7687	0.0167	0.002	8.8e-17
BMI	rs12535894	C	G	680367	0.8986	0.0002	0.0028	0.95
BMI	rs12564992	A	G	681275	0.8856	-0.0196	0.0026	5.3e-14
BMI	rs12567136	T	C	795044	0.1597	0.0093	0.0022	2.4e-05
BMI	rs12575252	C	G	681275	0.351	-0.0182	0.0017	1.8e-26
BMI	rs12577642	A	T	681275	0.686	-0.0213	0.0018	9.9e-31
BMI	rs12587412	T	G	681275	0.4896	0.0146	0.0017	4.8e-17
BMI	rs12593036	A	G	681275	0.7007	0.0154	0.0019	3.8e-16
BMI	rs12595158	T	C	681275	0.02362	-0.0394	0.0054	1.9e-13
BMI	rs12602912	T	C	681275	0.2048	0.0176	0.0021	9.9e-18
BMI	rs1260326	T	C	784462	0.4027	-0.0105	0.0017	3.9e-10
BMI	rs12609744	T	C	681275	0.6931	-0.0126	0.0019	3.6e-11
BMI	rs12615778	A	G	681275	0.6942	0.0104	0.0019	3.9e-08
BMI	rs12627514	C	G	755943	0.2584	0.001	0.0019	0.58
BMI	rs12640250	C	A	689220	0.7149	0.0083	0.0019	1.6e-05
BMI	rs12655756	A	T	681275	0.3697	0.0138	0.0018	1.9e-14
BMI	rs12675063	A	T	681275	0.8869	-0.0156	0.0026	1.3e-09
BMI	rs12680842	A	G	681275	0.6795	0.0133	0.0018	4.4e-14
BMI	rs12694021	A	C	681275	0.4481	0.0106	0.0017	1e-09
BMI	rs12705982	T	C	683354	0.4546	0.0132	0.0017	2.9e-14
BMI	rs12719778	T	C	674393	0.5376	0.0007	0.0018	0.69
BMI	rs12731372	T	C	681275	0.2322	0.0116	0.0019	1.2e-09
BMI	rs1274652	C	G	692172	0.8527	0.0007	0.0025	0.79
BMI	rs1275988	T	C	687916	0.6111	-0.0093	0.0018	1.3e-07
BMI	rs12776880	A	T	681275	0.6828	0.0128	0.0019	3e-11
BMI	rs12802972	A	G	684726	0.4281	-0.002	0.0017	0.24
BMI	rs1285245	C	G	681275	0.3669	-0.0121	0.0018	1.7e-11
BMI	rs12885454	A	C	681275	0.3431	-0.0185	0.0017	2.4e-27
BMI	rs12888545	A	G	681275	0.7481	-0.0136	0.002	9.1e-12
BMI	rs12906962	T	C	681231	0.6751	-0.0035	0.0019	0.067
BMI	rs12922346	C	G	681275	0.2657	0.0136	0.002	1e-11
BMI	rs12939549	A	G	681275	0.5665	0.018	0.0016	2.7e-28
BMI	rs1296328	A	C	681275	0.4343	0.0179	0.0018	4.9e-24
BMI	rs12964689	A	G	681275	0.5176	0.0203	0.0017	5.1e-32
BMI	rs12976792	A	G	687924	0.7682	-0.0015	0.0021	0.46
BMI	rs13021737	A	G	681275	0.1681	-0.0574	0.0021	7.5e-157
BMI	rs13041756	C	T	685180	0.1072	0.0121	0.0026	4.1e-06
BMI	rs13047416	C	G	681275	0.6231	0.0154	0.0018	2.2e-17
BMI	rs13072095	T	C	681275	0.6656	0.0095	0.0017	3e-08
BMI	rs13072556	A	C	685330	0.2607	0.0045	0.002	0.022
BMI	rs13107325	T	C	681275	0.07373	0.047	0.0032	1.1e-47
BMI	rs13110266	A	G	681275	0.4065	-0.0117	0.0017	1.9e-12
BMI	rs13154725	A	G	689744	0.4218	-0.0019	0.0017	0.27
BMI	rs13174863	A	G	681275	0.8452	-0.0192	0.0023	2.9e-16
BMI	rs1317617	A	G	690958	0.2005	0.0009	0.0022	0.69
BMI	rs13191362	A	G	681275	0.8802	0.0236	0.0025	5.9e-21
BMI	rs13201877	A	G	681275	0.8601	-0.0152	0.0024	2.7e-10
BMI	rs1320903	A	G	681275	0.3174	0.0216	0.0018	9.2e-32
BMI	rs13209872	C	G	681275	0.3403	-0.0152	0.0018	1.4e-16
BMI	rs13209968	C	G	681275	0.5177	0.0114	0.0017	3.1e-11
BMI	rs13227658	T	C	681275	0.5534	-0.0157	0.0017	1.7e-19
BMI	rs1323068	A	G	681275	0.3207	-0.0114	0.0018	6.9e-10
BMI	rs13240600	A	G	681275	0.8448	0.0204	0.0024	3.5e-17
BMI	rs1324110	C	G	681275	0.4391	-0.0103	0.0017	6.8e-10
BMI	rs13247665	T	C	681275	0.6407	-0.0139	0.0018	1.4e-14
BMI	rs13262861	C	A	688093	0.8292	0.0008	0.0021	0.71
BMI	rs13263601	A	C	681275	0.6522	-0.0154	0.0018	2.2e-17
BMI	rs13290794	A	G	681275	0.3582	-0.0141	0.0018	1.9e-15
BMI	rs13292976	T	C	681275	0.4458	0.0131	0.0017	3.1e-14
BMI	rs13321566	A	G	681275	0.8159	-0.0135	0.0023	4.7e-09
BMI	rs13329567	T	C	681275	0.2308	-0.0293	0.002	1e-50
BMI	rs13417156	T	C	681275	0.5639	-0.0144	0.0017	2.6e-17
BMI	rs13426680	A	G	690521	0.9373	-0.0007	0.0038	0.86
BMI	rs13432055	T	C	681275	0.7141	-0.0117	0.0018	8.9e-11
BMI	rs1358808	C	G	681275	0.6735	-0.0142	0.0018	9.2e-15
BMI	rs1359790	A	G	795336	0.2796	-0.0013	0.0018	0.47
BMI	rs1362910	A	G	681275	0.4185	0.0121	0.0017	1.2e-12
BMI	rs1365466	T	C	681275	0.7406	-0.0137	0.0019	3.3e-13
BMI	rs1371108	A	C	681275	0.3247	0.0119	0.0018	9e-11
BMI	rs13737	T	G	687546	0.2468	-0.0014	0.002	0.48
BMI	rs1405348	A	G	681275	0.4324	-0.0204	0.0017	6.2e-32
BMI	rs1412235	C	G	681275	0.3175	0.0246	0.0017	6e-45
BMI	rs1412830	C	T	793078	0.6278	-0.0028	0.0016	0.092
BMI	rs141521721	A	C	691539	0.0236	0.0072	0.0041	0.079
BMI	rs1426371	G	A	746364	0.7389	0.0098	0.0019	2.9e-07
BMI	rs1431659	A	G	681275	0.2656	0.0196	0.0019	6e-24
BMI	rs1436343	A	G	681275	0.4078	-0.0141	0.0017	7.3e-16
BMI	rs1437929	A	G	681275	0.2878	0.0135	0.0019	9.9e-13
BMI	rs1451533	A	G	681275	0.273	0.0167	0.0019	1e-17
BMI	rs1452075	T	C	681275	0.7277	0.0141	0.0018	1.3e-14
BMI	rs1454687	C	G	681275	0.4773	0.0202	0.0017	5.2e-32
BMI	rs1455137	A	C	681275	0.6197	-0.0106	0.0017	4.4e-10
BMI	rs145678014	G	T	671152	0.9567	0.0064	0.0038	0.091
BMI	rs1477887	A	G	681275	0.4567	-0.0138	0.0017	2e-15
BMI	rs148766658	C	T	685923	0.0378	0.0061	0.0036	0.09
BMI	rs1493694	T	C	793646	0.1074	-0.0047	0.0026	0.069
BMI	rs1512065	A	G	681275	0.2371	0.0138	0.0021	5.7e-11
BMI	rs1522569	T	G	681275	0.8181	0.0164	0.0022	2.9e-13
BMI	rs1531583	T	G	644672	0.03853	-0.0213	0.0045	2.4e-06
BMI	rs1544459	T	C	681275	0.5464	-0.0103	0.0016	2.2e-10
BMI	rs1554193	A	T	681275	0.4711	-0.0103	0.0017	4.4e-09
BMI	rs156151	C	G	681275	0.1912	-0.0165	0.0021	1.9e-14
BMI	rs1561927	T	C	786494	0.7315	-0.0032	0.0018	0.082
BMI	rs159032	T	C	681275	0.2439	0.0129	0.002	1.9e-10
BMI	rs1608445	A	G	681275	0.435	-0.0104	0.0018	3.7e-09
BMI	rs1625427	T	C	681275	0.6504	0.013	0.0018	1.4e-12
BMI	rs1657930	A	G	681275	0.8028	-0.0123	0.0022	1.6e-08
BMI	rs1658820	T	G	681275	0.2468	0.0141	0.0021	5.9e-12
BMI	rs1668633	T	C	681275	0.5738	0.01	0.0017	8.7e-09
BMI	rs16828086	C	G	681275	0.617	0.0103	0.0018	1e-08
BMI	rs16851483	T	G	681275	0.06928	0.0369	0.0035	3.2e-26
BMI	rs16906845	A	G	681275	0.06683	-0.0225	0.0038	2.2e-09
BMI	rs16907751	T	C	681275	0.1047	-0.0209	0.003	1.6e-12
BMI	rs16932761	A	G	681275	0.2542	-0.014	0.002	1.7e-12
BMI	rs16966801	A	G	681275	0.7984	-0.0156	0.0022	1.1e-12
BMI	rs1700137	T	C	681275	0.3121	-0.0121	0.0019	2.5e-10
BMI	rs17013314	G	A	674729	0.0313	0.0122	0.0051	0.017
BMI	rs17014375	T	G	681275	0.8652	-0.0172	0.0025	1.1e-11
BMI	rs17035438	A	G	681275	0.09384	0.0199	0.003	3.3e-11
BMI	rs17056301	T	C	681275	0.7364	-0.0118	0.002	2.4e-09
BMI	rs17069831	T	C	681275	0.2795	-0.0109	0.0019	2.1e-08
BMI	rs17094222	T	C	681275	0.7961	-0.0181	0.002	2.2e-19
BMI	rs17105272	T	C	681275	0.3186	0.011	0.0019	3.2e-09
BMI	rs17168486	T	C	790327	0.175	0.0014	0.0022	0.53
BMI	rs17203016	A	G	681275	0.804	-0.015	0.002	2.1e-13
BMI	rs17207196	T	C	681275	0.4118	-0.0221	0.0018	2.1e-35
BMI	rs17261179	T	C	688918	0.5172	0.0035	0.0017	0.044
BMI	rs1730859	A	G	681275	0.6584	-0.0118	0.0017	1.1e-11
BMI	rs17327461	T	C	681275	0.4498	0.0125	0.0016	1.5e-14
BMI	rs17391694	T	C	681275	0.1189	0.0317	0.0025	7.5e-38
BMI	rs17446091	T	C	681275	0.7926	-0.0123	0.002	1.8e-09
BMI	rs17531363	A	C	681275	0.6967	0.0133	0.0019	2e-12
BMI	rs17538472	T	C	681275	0.1908	0.0129	0.0022	4.2e-09
BMI	rs17551974	A	C	681275	0.1782	-0.0141	0.0022	1.9e-10
BMI	rs17636031	T	C	681275	0.7299	-0.016	0.0019	1.2e-17
BMI	rs17681451	A	G	681275	0.08384	-0.0197	0.0031	3.5e-10
BMI	rs17681708	T	C	681275	0.6877	-0.0106	0.0018	7.2e-09
BMI	rs17724992	A	G	681275	0.7404	0.0183	0.0019	1e-22
BMI	rs17757975	T	C	681275	0.8518	0.0143	0.0024	4.2e-09
BMI	rs17791513	A	G	790566	0.9351	0.0066	0.0034	0.051
BMI	rs17802463	T	G	691343	0.2694	-0.0026	0.0019	0.18
BMI	rs17806379	T	C	681275	0.1789	-0.0258	0.0022	1.5e-30
BMI	rs17820822	T	G	681275	0.6446	0.0143	0.0018	2.9e-15
BMI	rs1782507	T	G	681275	0.6532	-0.0135	0.0018	1.3e-13
BMI	rs1787267	C	G	681275	0.06268	-0.0237	0.0036	3.4e-11
BMI	rs1789165	A	G	681275	0.6389	0.0138	0.0017	8e-16
BMI	rs1800961	T	C	727260	0.03467	-0.0001	0.0048	0.98
BMI	rs1801645	C	T	669489	0.275	0.0018	0.0019	0.33
BMI	rs1814170	A	T	681275	0.8946	0.0203	0.0029	2.1e-12
BMI	rs1852006	A	G	681275	0.3519	-0.0156	0.0018	4.9e-18
BMI	rs1853639	A	G	681275	0.6363	-0.0111	0.0018	1.2e-09
BMI	rs1862451	A	G	681275	0.7312	0.0137	0.0019	1.9e-12
BMI	rs1865341	T	C	681275	0.758	0.0128	0.002	2.5e-10
BMI	rs1866510	T	C	681275	0.3498	-0.0105	0.0018	8.1e-09
BMI	rs1884389	T	C	681275	0.4289	-0.0103	0.0017	4e-09
BMI	rs1884897	A	G	681275	0.3692	-0.0194	0.0017	1.3e-30
BMI	rs1899689	T	C	681275	0.3986	0.0117	0.0016	1.5e-12
BMI	rs1899951	T	C	681275	0.1314	0.017	0.0024	3.1e-12
BMI	rs1903579	C	G	681275	0.5502	0.0111	0.0017	1.1e-10
BMI	rs1909586	T	G	681275	0.5975	-0.0106	0.0018	4.8e-09
BMI	rs1927790	T	C	681275	0.5891	-0.0148	0.0016	1.8e-19
BMI	rs1928295	T	C	681275	0.5539	0.0141	0.0016	5.4e-18
BMI	rs1937684	A	T	681275	0.6592	0.0112	0.0018	8.7e-10
BMI	rs1941697	A	G	681275	0.4538	0.0123	0.0017	1.2e-12
BMI	rs1951455	T	C	681275	0.2747	-0.0145	0.0019	4.5e-14
BMI	rs1956151	A	G	681275	0.8213	-0.013	0.0022	7.3e-09
BMI	rs1973993	T	C	681275	0.4096	-0.0208	0.0017	4.7e-33
BMI	rs1982441	T	G	681275	0.1381	0.0175	0.0026	7e-12
BMI	rs2010281	A	G	681275	0.3552	-0.0161	0.0017	6.7e-21
BMI	rs2012927	A	G	681275	0.3348	0.0129	0.0017	7.4e-14
BMI	rs2030342	T	C	681275	0.5749	0.0143	0.0017	1.9e-16
BMI	rs2033529	A	G	681275	0.7064	-0.0205	0.0018	1.9e-30
BMI	rs2066827	T	G	629626	0.7589	0.0041	0.0022	0.06
BMI	rs2075205	A	T	681275	0.5866	0.0111	0.0017	1.8e-10
BMI	rs2075650	A	G	681275	0.8606	0.0244	0.0023	1.5e-25
BMI	rs208015	T	C	681275	0.0784	0.0356	0.0034	1.4e-25
BMI	rs2080454	A	C	681275	0.6211	-0.0129	0.0017	1.7e-14
BMI	rs2100814	A	G	681275	0.4103	0.0113	0.0017	1.2e-10
BMI	rs2122042	T	G	681275	0.2056	0.0235	0.002	2.3e-31
BMI	rs2124499	C	G	681275	0.3718	-0.0123	0.0017	3.4e-13
BMI	rs2143253	A	G	681275	0.1189	-0.0188	0.0026	1.1e-12
BMI	rs2154297	T	C	681275	0.7121	-0.0115	0.0019	1.2e-09
BMI	rs215632	A	G	681275	0.3618	0.0152	0.0018	3.7e-17
BMI	rs2160077	A	G	681275	0.4294	0.0093	0.0016	1.6e-08
BMI	rs2163188	C	G	681275	0.474	0.0131	0.0017	2e-14
BMI	rs2170382	T	C	681275	0.1203	0.0172	0.0027	2.4e-10
BMI	rs2174307	C	G	681275	0.4067	0.0121	0.0017	4.9e-12
BMI	rs217671	A	G	681275	0.7281	-0.0144	0.0019	1.3e-13
BMI	rs2185027	A	C	681275	0.7032	-0.0135	0.0018	5e-14
BMI	rs2190788	T	G	681275	0.3106	0.0141	0.0019	2.9e-14
BMI	rs2192158	A	G	681275	0.4601	0.0129	0.0017	8.3e-14
BMI	rs2228213	A	G	681275	0.3481	-0.0139	0.0017	4.6e-16
BMI	rs223051	T	C	681275	0.6759	0.0112	0.0018	1.1e-09
BMI	rs2230590	T	C	681275	0.4925	-0.0239	0.0017	4.1e-44
BMI	rs2237895	A	C	569845	0.5821	0.0066	0.0018	0.00035
BMI	rs2268382	A	C	692405	0.6755	-0.0074	0.0018	5.5e-05
BMI	rs2275426	A	G	681275	0.4338	0.0104	0.0016	2e-10
BMI	rs2280141	T	G	684436	0.5164	-0.0041	0.0017	0.016
BMI	rs2282231	T	C	681275	0.2249	0.0165	0.0021	4.8e-15
BMI	rs2283093	T	C	681275	0.2066	0.0127	0.0021	3.1e-09
BMI	rs2283164	A	G	766887	0.9468	-0.0064	0.0056	0.26
BMI	rs2293605	T	C	681275	0.1307	-0.0167	0.0027	3.6e-10
BMI	rs2304130	A	G	681275	0.9147	0.0176	0.003	2.9e-09
BMI	rs2304607	A	G	681275	0.852	-0.032	0.0025	1.7e-36
BMI	rs2307111	T	C	681275	0.6038	0.0265	0.0016	1.6e-58
BMI	rs231361	A	G	790423	0.2474	-0.0002	0.0019	0.92
BMI	rs2357760	A	G	681275	0.6754	0.0145	0.0017	6.8e-17
BMI	rs2365389	T	C	681275	0.4143	-0.0174	0.0017	1.3e-25
BMI	rs2367112	T	G	681275	0.5081	0.0119	0.0016	2.3e-13
BMI	rs2425857	A	G	681275	0.4409	0.0116	0.0017	2.8e-11
BMI	rs2429150	A	C	681275	0.5836	-0.0111	0.0018	2.7e-10
BMI	rs243024	A	G	793381	0.4599	-0.0008	0.0016	0.64
BMI	rs244665	A	G	688430	0.7028	0.0038	0.002	0.052
BMI	rs2456530	T	C	686910	0.1298	0.0141	0.0026	4.7e-08
BMI	rs2465043	A	G	685636	0.3514	-0.0146	0.0018	1.1e-15
BMI	rs2479958	A	G	681275	0.4925	0.0154	0.0018	1.5e-17
BMI	rs248139	A	G	681275	0.1933	0.0133	0.0022	1.2e-09
BMI	rs2481665	T	C	681275	0.5592	0.0161	0.0016	7.2e-23
BMI	rs2516739	A	G	681275	0.2171	-0.0159	0.0021	1.4e-14
BMI	rs2543132	C	G	681275	0.8134	0.0146	0.0022	5e-11
BMI	rs25832	A	G	681275	0.732	0.0118	0.0019	9.2e-10
BMI	rs2605603	A	G	681275	0.4887	-0.0103	0.0016	2.5e-10
BMI	rs2619976	T	C	681275	0.4132	0.0104	0.0018	6.3e-09
BMI	rs262956	T	G	681275	0.3472	0.0125	0.0018	6.1e-12
BMI	rs2642588	T	G	689543	0.3044	0.0013	0.0019	0.49
BMI	rs2721965	A	C	681275	0.6665	0.0171	0.0018	1.1e-20
BMI	rs2727301	T	C	685502	0.7538	0.0124	0.0019	1.2e-10
BMI	rs2731222	A	C	681275	0.2703	0.0131	0.0019	1.5e-11
BMI	rs2733287	A	C	681275	0.5171	-0.0157	0.0017	6.8e-20
BMI	rs273504	A	G	681275	0.5734	-0.0153	0.0018	4.4e-18
BMI	rs273697	A	G	681275	0.4779	-0.0098	0.0017	1.5e-08
BMI	rs2781668	T	C	681275	0.1612	0.0169	0.0023	4e-13
BMI	rs2796441	A	G	794416	0.4111	0.0066	0.0017	7.3e-05
BMI	rs279744	A	C	683532	0.3085	-0.0014	0.0019	0.46
BMI	rs2800733	A	G	786966	0.7165	-0.0056	0.0018	0.0017
BMI	rs2814992	A	G	681275	0.6599	-0.0245	0.0017	4.1e-45
BMI	rs2820311	A	G	681275	0.6631	-0.0235	0.0018	4.1e-38
BMI	rs28350	A	G	681275	0.193	0.0177	0.0022	3.5e-15
BMI	rs2836961	A	C	681275	0.6165	-0.0102	0.0017	1.1e-09
BMI	rs2838006	T	C	681275	0.3617	-0.0126	0.0018	5.4e-12
BMI	rs284227	T	C	681275	0.7448	-0.0147	0.0019	3.5e-15
BMI	rs2842385	A	G	681275	0.8019	-0.012	0.0022	3.4e-08
BMI	rs28505901	G	A	621463	0.752	0.0026	0.0019	0.17
BMI	rs2850969	T	C	681275	0.8573	-0.0165	0.0024	1.3e-11
BMI	rs2866816	T	C	681275	0.7393	0.0129	0.002	5.6e-11
BMI	rs286925	A	G	660734	0.1937	0.002	0.0023	0.4
BMI	rs28719468	C	T	692271	0.1586	0.0081	0.0027	0.0025
BMI	rs2875762	C	G	681275	0.2473	0.0139	0.002	1.2e-11
BMI	rs2890652	T	C	681275	0.8241	-0.017	0.0023	2.5e-13
BMI	rs291367	G	A	691601	0.6322	0.0077	0.0018	1.9e-05
BMI	rs2925979	T	C	793268	0.2949	-0.0004	0.0018	0.81
BMI	rs2972144	A	G	794467	0.3634	0.0062	0.0017	0.00022
BMI	rs29938	T	C	681275	0.3275	-0.015	0.0017	6.7e-18
BMI	rs3134438	A	C	681275	0.2855	0.0113	0.0019	6.1e-09
BMI	rs3217792	C	T	642899	0.9131	-0.0008	0.0031	0.79
BMI	rs326889	T	C	681275	0.3928	-0.0129	0.0018	2.4e-13
BMI	rs329122	A	G	792745	0.4226	-0.0125	0.0017	4.3e-14
BMI	rs329277	T	G	681275	0.5211	-0.0099	0.0017	1.1e-08
BMI	rs329651	T	G	681275	0.8055	0.0164	0.0021	9e-15
BMI	rs331949	T	C	681275	0.6266	-0.011	0.0017	1e-10
BMI	rs340025	T	C	681275	0.4276	-0.0124	0.0017	1e-13
BMI	rs340874	T	C	794814	0.4479	-0.0019	0.0016	0.26
BMI	rs34584161	A	G	793966	0.7598	-0.0073	0.0019	0.00018
BMI	rs348330	G	A	691177	0.3605	0.0012	0.0021	0.56
BMI	rs34855922	A	G	680858	0.7162	-0.0041	0.0018	0.025
BMI	rs35352848	T	C	680379	0.7878	-0.0017	0.002	0.4
BMI	rs355777	C	G	681275	0.4106	0.0153	0.0017	1.4e-18
BMI	rs35895680	C	A	687694	0.678	0.0188	0.0019	4.8e-24
BMI	rs362307	T	C	678112	0.0768	0.0135	0.0029	3.1e-06
BMI	rs3736485	A	G	681275	0.4557	0.0134	0.0016	2.5e-16
BMI	rs3739733	A	G	681275	0.7803	0.0132	0.0021	5.3e-10
BMI	rs3753549	T	C	681275	0.8563	-0.0203	0.0025	1.7e-15
BMI	rs3772071	T	C	689872	0.7109	0.0093	0.0019	7.6e-07
BMI	rs3781099	T	C	681275	0.08203	0.021	0.0031	2.5e-11
BMI	rs3800229	T	G	681275	0.7123	0.0175	0.0018	1.4e-22
BMI	rs3800649	A	G	681275	0.277	0.0122	0.0019	3.2e-10
BMI	rs3802177	A	G	794107	0.3096	0.006	0.0018	0.00074
BMI	rs3803286	A	G	681275	0.3431	0.0181	0.0018	4.1e-23
BMI	rs3807566	T	G	681275	0.443	-0.0127	0.0017	2e-13
BMI	rs3810291	A	G	681275	0.6703	0.0274	0.0018	2.1e-52
BMI	rs3814883	T	C	681275	0.4764	0.0232	0.0017	1.1e-40
BMI	rs3822683	A	G	681275	0.7813	0.0145	0.0021	6.1e-12
BMI	rs3826705	T	C	681275	0.8794	-0.0157	0.0027	6.6e-09
BMI	rs3829849	T	C	681275	0.3589	0.0098	0.0017	5.9e-09
BMI	rs3844598	A	G	681275	0.479	-0.0095	0.0017	3.8e-08
BMI	rs3845281	A	G	691271	0.09425	-0.0055	0.0029	0.059
BMI	rs3849570	A	C	681275	0.3414	0.0132	0.0017	3.3e-14
BMI	rs3850422	A	G	681275	0.446	-0.0114	0.0016	3.7e-12
BMI	rs3851083	A	G	681275	0.4325	-0.0102	0.0016	4.1e-10
BMI	rs3887080	A	G	681275	0.1214	0.0181	0.0026	5.1e-12
BMI	rs3887925	T	C	685627	0.5595	-0.0037	0.0017	0.034
BMI	rs3902951	T	G	681275	0.7545	-0.0134	0.002	7e-12
BMI	rs3915844	A	G	681275	0.1428	0.0152	0.0025	2.2e-09
BMI	rs40067	A	G	681275	0.1713	-0.0266	0.0023	7.1e-30
BMI	rs40245	A	T	681275	0.3591	0.011	0.0018	1.9e-09
BMI	rs4077093	T	G	681275	0.217	0.0128	0.0022	5.1e-09
BMI	rs41277236	T	C	678423	0.0431	-0.0023	0.002	0.25
BMI	rs4148155	A	G	681275	0.8873	0.0188	0.0026	5e-13
BMI	rs419261	T	C	681275	0.4042	0.0106	0.0017	1.9e-10
BMI	rs4278019	A	T	681275	0.2815	0.0112	0.0019	5e-09
BMI	rs427943	A	C	681275	0.4331	-0.017	0.0017	7.3e-23
BMI	rs4281707	G	A	691816	0.5442	-0.0023	0.0017	0.19
BMI	rs4284600	T	C	681275	0.5288	-0.0118	0.0017	1.3e-11
BMI	rs4303732	T	C	681275	0.6026	0.0144	0.0017	2.2e-16
BMI	rs4307239	A	G	681275	0.5422	-0.0115	0.0017	3.9e-11
BMI	rs4366093	T	C	681275	0.3202	-0.0121	0.0018	6.7e-11
BMI	rs4372296	A	C	681275	0.7714	-0.0133	0.002	7.6e-11
BMI	rs4372836	T	C	681275	0.3034	0.0142	0.0018	7.3e-16
BMI	rs445084	G	A	735872	0.3613	-0.0062	0.0018	0.0004
BMI	rs4457053	A	G	787865	0.6945	0.0067	0.0018	0.00018
BMI	rs450231	A	G	681275	0.7534	-0.0127	0.002	2.1e-10
BMI	rs4516268	A	C	681275	0.1925	-0.0217	0.0021	5.2e-25
BMI	rs4518345	A	G	681275	0.2842	-0.0117	0.0019	1e-09
BMI	rs453520	T	C	681275	0.5834	-0.015	0.0017	7e-18
BMI	rs4624596	T	C	681275	0.8149	0.0136	0.0023	2.2e-09
BMI	rs4639527	A	G	681275	0.6988	-0.0172	0.0019	3.3e-20
BMI	rs4653017	T	C	681275	0.6818	0.0122	0.0018	4.5e-11
BMI	rs4670626	T	C	681275	0.3572	-0.0113	0.0018	4.9e-10
BMI	rs4671328	T	G	681275	0.4467	0.0219	0.0017	2.2e-36
BMI	rs4671358	A	T	681275	0.5961	0.0101	0.0017	6.7e-09
BMI	rs4673553	T	G	681275	0.5438	-0.0142	0.0017	2.1e-16
BMI	rs4676084	A	G	681275	0.4101	0.0098	0.0017	1.8e-08
BMI	rs4709746	C	T	688883	0.8676	-0.0116	0.0026	6.3e-06
BMI	rs4718966	T	C	681275	0.4183	0.0127	0.0018	4.6e-13
BMI	rs4722398	T	C	681275	0.1336	0.0158	0.0025	3.6e-10
BMI	rs4722672	T	C	681275	0.8151	-0.0151	0.0021	1.8e-12
BMI	rs4725984	T	C	681275	0.359	-0.0128	0.0017	1.4e-13
BMI	rs4740383	A	G	681275	0.416	0.0126	0.0018	1.9e-12
BMI	rs4744275	A	G	681275	0.266	0.0144	0.0018	7e-15
BMI	rs4759073	A	G	681275	0.4005	-0.0116	0.0017	2.8e-11
BMI	rs4759228	C	G	681275	0.2971	-0.0157	0.0019	5.9e-16
BMI	rs4764949	A	G	681275	0.6643	0.0184	0.0018	1.7e-23
BMI	rs4766710	A	G	681275	0.9358	0.0229	0.0035	3.7e-11
BMI	rs4771648	A	G	684053	0.3326	-0.0017	0.0019	0.36
BMI	rs4783241	C	G	681275	0.4938	-0.0108	0.0017	4e-10
BMI	rs4796243	A	G	681275	0.3029	-0.0124	0.0019	6.1e-11
BMI	rs4804833	A	G	794810	0.3933	0.0042	0.0017	0.013
BMI	rs4810426	T	C	686540	0.1064	0.0014	0.0024	0.55
BMI	rs4814512	A	C	681275	0.782	0.0133	0.0021	2.3e-10
BMI	rs4820408	T	G	681275	0.408	0.0151	0.0017	2.1e-19
BMI	rs483752	T	C	681275	0.7415	0.0121	0.0022	3.7e-08
BMI	rs4858193	T	C	681275	0.7221	0.0129	0.0019	1.6e-11
BMI	rs4864201	T	C	681275	0.3531	0.0141	0.0017	1.5e-16
BMI	rs487060	T	C	681275	0.4816	0.011	0.0016	1.6e-11
BMI	rs4886869	A	G	681275	0.3952	-0.01	0.0018	2.9e-08
BMI	rs4906908	T	G	681275	0.4747	-0.0103	0.0017	2.5e-09
BMI	rs4925109	A	G	685849	0.3196	-0.0071	0.0019	0.00017
BMI	rs4930091	C	T	690695	0.7594	0.0014	0.002	0.51
BMI	rs4936175	T	C	681275	0.5555	-0.0122	0.0017	1.4e-12
BMI	rs4936671	C	G	681275	0.3672	0.0105	0.0018	6.2e-09
BMI	rs4946812	G	A	656314	0.6743	0.0037	0.0019	0.051
BMI	rs4969387	C	G	681275	0.7463	-0.0145	0.002	4.3e-13
BMI	rs4977213	C	T	686923	0.3749	-0.0069	0.0018	0.00011
BMI	rs498240	A	G	681275	0.0656	-0.0267	0.0033	1.6e-15
BMI	rs4985155	A	G	681275	0.6631	0.012	0.0017	3e-12
BMI	rs4986044	T	C	681275	0.4687	-0.0164	0.0016	3.3e-23
BMI	rs505922	T	C	795538	0.666	-0.0021	0.0017	0.22
BMI	rs510807	A	C	690202	0.476	0.0061	0.0017	0.00046
BMI	rs543874	A	G	681275	0.8048	-0.0475	0.002	1.2e-122
BMI	rs555267	T	G	681275	0.33	0.0126	0.0017	6e-13
BMI	rs559267	A	G	681275	0.6642	-0.0115	0.0017	3e-11
BMI	rs56337234	C	T	628223	0.5026	0.0037	0.002	0.063
BMI	rs56376556	T	C	663961	0.0533	0.0003	0.004	0.95
BMI	rs573455	A	G	681275	0.453	-0.0093	0.0016	1.6e-08
BMI	rs576674	A	G	783668	0.8324	0.0041	0.0022	0.067
BMI	rs577525	T	C	681275	0.4324	-0.0166	0.0017	9.7e-22
BMI	rs580438	T	C	681275	0.3319	0.0114	0.0018	6.5e-10
BMI	rs58432198	C	T	692506	0.8811	-0.0081	0.003	0.0071
BMI	rs58730668	T	C	793336	0.858	-0.0031	0.0024	0.19
BMI	rs6011457	A	T	681275	0.4975	-0.0116	0.0017	2.7e-11
BMI	rs6019482	T	C	681275	0.1654	-0.0178	0.0023	2.8e-14
BMI	rs60276348	T	C	677282	0.1397	0.0058	0.0021	0.0058
BMI	rs6063048	A	G	692191	0.2796	0.0012	0.0019	0.53
BMI	rs6121381	A	T	681275	0.8469	-0.0147	0.0024	9.4e-10
BMI	rs6138482	T	C	681275	0.1974	0.0147	0.002	5.8e-13
BMI	rs6142096	A	G	681275	0.5278	0.0137	0.0017	1.8e-15
BMI	rs621042	A	C	681275	0.451	-0.0107	0.0017	6.3e-10
BMI	rs6235	C	G	681275	0.7298	-0.0175	0.0019	1.5e-19
BMI	rs62370480	A	G	680222	0.2195	0.0006	0.0023	0.8
BMI	rs6265	T	C	681275	0.1951	-0.0412	0.0021	1e-86
BMI	rs6442101	T	C	681275	0.6817	-0.0117	0.0017	2.5e-11
BMI	rs6443750	T	C	681275	0.1932	-0.0148	0.0021	3.2e-12
BMI	rs6448587	A	C	681275	0.8109	0.0167	0.0023	2.3e-13
BMI	rs6449531	A	G	681275	0.3537	-0.0127	0.0018	2.1e-12
BMI	rs6458354	C	T	689845	0.289	-0.0036	0.0019	0.061
BMI	rs6461115	A	G	681275	0.7715	0.0144	0.0019	1.2e-13
BMI	rs6474945	T	G	681275	0.4498	-0.0186	0.0016	4.7e-30
BMI	rs6477694	T	C	681275	0.6441	-0.0123	0.0017	3.8e-13
BMI	rs649961	T	C	793335	0.4607	0.0008	0.0016	0.64
BMI	rs6518681	G	A	677397	0.9136	-0.0037	0.003	0.22
BMI	rs6545714	A	G	681275	0.6139	-0.0191	0.0017	9.1e-31
BMI	rs6548221	A	G	681275	0.2246	0.0151	0.002	1.7e-14
BMI	rs6564360	A	G	681275	0.8095	-0.0135	0.0022	1.2e-09
BMI	rs6577584	T	G	681275	0.6537	-0.0131	0.0018	3.7e-13
BMI	rs6587552	A	G	681275	0.2409	0.0173	0.002	1.6e-17
BMI	rs6595205	C	G	681275	0.4695	0.0114	0.0016	2e-12
BMI	rs6606686	C	G	681275	0.6903	-0.0136	0.0018	7.6e-15
BMI	rs663129	A	G	681275	0.2301	0.0545	0.0019	1.6e-178
BMI	rs66477705	T	C	689095	0.967	-0.0029	0.0033	0.38
BMI	rs6690764	A	G	681275	0.7916	-0.0154	0.0022	6.3e-12
BMI	rs6700816	A	T	681275	0.96814	0.0345	0.0051	8.9e-12
BMI	rs6700838	T	C	681275	0.5959	-0.017	0.0017	2.5e-22
BMI	rs6708643	A	G	686607	0.5007	0.0049	0.0017	0.0048
BMI	rs6710871	A	G	681275	0.1418	0.0179	0.0024	1e-13
BMI	rs6711584	A	G	681275	0.454	0.0128	0.0017	2.2e-13
BMI	rs6713781	C	G	681275	0.4136	-0.0123	0.0018	3.8e-12
BMI	rs6720868	T	C	681275	0.3286	0.0155	0.0018	5.1e-17
BMI	rs67232546	T	C	688998	0.207	0.0032	0.0018	0.077
BMI	rs6738445	T	C	681275	0.2836	-0.0133	0.0018	1.9e-13
BMI	rs6764533	A	G	681275	0.359	0.0116	0.0018	1.4e-10
BMI	rs676749	A	T	681275	0.502	-0.0104	0.0017	1.7e-09
BMI	rs6767619	C	G	681275	0.345	0.0119	0.0018	8.1e-11
BMI	rs6786582	T	C	681275	0.7255	-0.0159	0.0018	7.5e-18
BMI	rs6804181	A	T	681275	0.8213	0.0153	0.0023	5.5e-11
BMI	rs6804842	A	G	681275	0.428	-0.0156	0.0017	3.6e-21
BMI	rs6821438	A	G	691283	0.5342	0.0098	0.0017	1.5e-08
BMI	rs6827083	A	G	681275	0.5691	-0.0097	0.0016	4.8e-09
BMI	rs6843738	A	G	681275	0.329	-0.0107	0.0017	7.2e-10
BMI	rs6877851	C	G	681275	0.2345	-0.0125	0.002	8.8e-10
BMI	rs6879326	T	C	681275	0.4953	-0.0098	0.0017	1.3e-08
BMI	rs6884702	G	A	691590	0.3932	-0.0032	0.0018	0.07
BMI	rs6888159	C	G	681275	0.6828	0.0114	0.0018	5.8e-10
BMI	rs6900723	T	C	681275	0.676	-0.0112	0.0018	1.4e-09
BMI	rs6919443	A	G	681275	0.4163	-0.0096	0.0017	4.3e-08
BMI	rs6921533	T	C	681275	0.2882	0.0118	0.0019	5.6e-10
BMI	rs6968554	A	G	681275	0.3602	-0.01	0.0017	3.5e-09
BMI	rs6976111	A	C	760737	0.3107	0.004	0.0018	0.03
BMI	rs7006629	T	C	681275	0.5258	0.0109	0.0017	2.5e-10
BMI	rs7024334	T	G	681275	0.2258	0.0138	0.002	3.1e-12
BMI	rs702634	A	G	788835	0.6918	-0.0102	0.0018	7.3e-09
BMI	rs7042372	A	G	681275	0.6573	0.0122	0.0018	3.8e-11
BMI	rs7083450	T	C	681275	0.8388	0.0159	0.0023	1.7e-12
BMI	rs7084454	A	G	681275	0.335	0.0193	0.0019	4e-25
BMI	rs7102454	T	C	681275	0.6565	-0.0158	0.0018	2.4e-18
BMI	rs711347	A	T	681275	0.7489	-0.0122	0.0019	4.5e-10
BMI	rs7115753	A	G	740394	0.4494	0.0007	0.0017	0.7
BMI	rs7117238	A	G	681275	0.168	-0.0131	0.0022	2.5e-09
BMI	rs7123876	T	C	681275	0.754	-0.0119	0.0019	2.2e-10
BMI	rs7124681	A	C	681275	0.4133	0.0263	0.0016	3.2e-58
BMI	rs7133378	A	G	681275	0.3269	0.0125	0.0018	9.4e-13
BMI	rs71372253	C	T	791699	0.0642	0.0028	0.003	0.35
BMI	rs7138803	A	G	681275	0.3772	0.03	0.0017	2.3e-71
BMI	rs7144011	T	G	681275	0.2136	0.0282	0.002	5.2e-47
BMI	rs7147503	T	C	681275	0.3697	-0.0119	0.0018	2e-11
BMI	rs7164727	T	C	681275	0.681	0.0182	0.0017	3.3e-25
BMI	rs7181498	T	C	681275	0.3691	0.0163	0.0018	1e-19
BMI	rs7181610	A	T	681275	0.8585	0.0145	0.0025	7.8e-09
BMI	rs7187776	A	G	681275	0.5927	-0.0265	0.0016	1.4e-58
BMI	rs7195386	T	C	681275	0.5014	0.0133	0.0017	1.1e-14
BMI	rs719802	T	C	681275	0.3803	0.0101	0.0018	9.5e-09
BMI	rs7206608	C	G	681275	0.6854	-0.0132	0.0019	1.3e-12
BMI	rs7209235	A	G	681275	0.695	-0.0111	0.0019	8e-09
BMI	rs7211567	T	C	681275	0.2201	-0.0145	0.0021	4.5e-12
BMI	rs7217226	T	G	681275	0.6404	-0.013	0.0017	2.6e-14
BMI	rs7239114	A	G	681275	0.5403	0.0124	0.0017	1.2e-13
BMI	rs7240767	T	C	689286	0.6249	0.0035	0.0018	0.05
BMI	rs7243357	T	G	681275	0.8272	0.0194	0.0021	9.1e-20
BMI	rs7249758	A	G	791368	0.2039	0.0049	0.002	0.014
BMI	rs72802342	C	A	692150	0.9231	-0.0061	0.003	0.038
BMI	rs72926932	C	A	690409	0.0839	-0.0103	0.0028	0.00023
BMI	rs7313924	C	G	681275	0.7138	0.0101	0.0018	3.5e-08
BMI	rs7334078	T	C	681275	0.7118	0.0121	0.0019	2.2e-10
BMI	rs733594	T	C	681275	0.718	0.0138	0.0018	5.9e-14
BMI	rs738408	T	C	685822	0.2271	-0.0068	0.0021	0.0013
BMI	rs740157	A	G	681275	0.4322	0.0116	0.0016	1.8e-12
BMI	rs7444298	A	G	681275	0.7539	0.0179	0.002	7.8e-19
BMI	rs74653713	C	A	691519	0.9571	-0.0035	0.0045	0.44
BMI	rs75253922	C	T	773929	0.1909	-0.0057	0.0021	0.0062
BMI	rs7531118	T	C	681275	0.4604	-0.0256	0.0016	3.6e-54
BMI	rs7531656	A	G	681275	0.3246	0.0195	0.0017	7.4e-29
BMI	rs7535528	A	G	681275	0.3741	-0.0152	0.0018	1.4e-16
BMI	rs7550711	T	C	681275	0.03058	0.0649	0.005	3.2e-38
BMI	rs7556169	A	G	681275	0.3857	-0.0103	0.0018	5.4e-09
BMI	rs7557796	T	C	681275	0.3476	0.016	0.0018	2.3e-19
BMI	rs7560871	A	G	681275	0.07332	0.0218	0.0034	9.6e-11
BMI	rs7561278	T	C	681275	0.786	0.0159	0.0021	5.7e-14
BMI	rs756717	A	G	681275	0.3973	-0.0148	0.0017	5.4e-18
BMI	rs7599312	A	G	681275	0.2652	-0.0186	0.0019	6.9e-24
BMI	rs7600699	C	G	681275	0.8421	-0.0149	0.0024	6.4e-10
BMI	rs7601895	C	G	681275	0.7043	0.0149	0.0019	1.7e-15
BMI	rs7607351	T	C	681275	0.5807	0.0119	0.0017	8.4e-12
BMI	rs7607369	A	G	681275	0.4387	0.0117	0.0016	9.3e-13
BMI	rs761423	T	C	681275	0.55	0.0113	0.0017	5.5e-11
BMI	rs7615297	C	G	681275	0.8535	0.0149	0.0024	5.7e-10
BMI	rs762147	A	G	681275	0.2708	-0.0115	0.0019	3.3e-09
BMI	rs76263492	T	G	641824	0.0452	-0.0038	0.0037	0.3
BMI	rs7640424	T	C	681275	0.2969	-0.0136	0.0018	2.3e-14
BMI	rs7674623	T	C	681275	0.1976	0.0135	0.0022	5.7e-10
BMI	rs76811102	T	C	676745	0.0424	0.0017	0.0025	0.5
BMI	rs7683836	A	G	681275	0.5405	-0.0114	0.0017	6.3e-11
BMI	rs7694732	A	G	681275	0.5622	0.0099	0.0017	8.7e-09
BMI	rs769674	A	T	681275	0.6781	0.0135	0.0018	2.2e-13
BMI	rs7710595	A	C	681275	0.534	0.0101	0.0017	5e-09
BMI	rs7711753	A	G	681275	0.4356	-0.0134	0.0016	3.4e-16
BMI	rs7715256	T	G	681275	0.5781	-0.0166	0.0016	2.2e-24
BMI	rs7719891	G	A	690985	0.2585	0.0091	0.002	7e-06
BMI	rs7730004	T	C	681275	0.6693	0.0148	0.0018	9.1e-16
BMI	rs7730898	A	G	681275	0.729	0.0168	0.0018	4.5e-20
BMI	rs7748777	A	G	681275	0.4587	0.0105	0.0016	1.6e-10
BMI	rs775731	T	C	681275	0.5878	-0.0108	0.0017	6.6e-10
BMI	rs7760082	A	G	681275	0.6646	-0.0122	0.0018	2.9e-11
BMI	rs7779498	T	C	681275	0.03859	-0.0249	0.0045	3.1e-08
BMI	rs7784465	T	C	681275	0.8607	-0.0164	0.0025	1.1e-10
BMI	rs77864822	A	G	790050	0.9324	-0.0026	0.0035	0.45
BMI	rs7805441	T	C	681275	0.5092	0.0109	0.0017	3.4e-10
BMI	rs7844647	T	C	681275	0.7319	0.0123	0.0018	2.8e-11
BMI	rs785278	A	T	681275	0.1771	-0.0159	0.0023	2.8e-12
BMI	rs7865157	T	C	681275	0.1068	0.0177	0.0028	3.7e-10
BMI	rs7867635	C	T	685348	0.4123	0.0063	0.0019	0.00071
BMI	rs7869771	A	C	681275	0.7353	0.014	0.0019	4.9e-13
BMI	rs7871866	C	G	681275	0.1531	0.0187	0.0024	2.3e-14
BMI	rs7874154	T	C	681275	0.5021	-0.0127	0.0017	1.8e-13
BMI	rs7893571	T	G	681275	0.662	0.0136	0.0018	1.8e-13
BMI	rs7899106	A	G	681275	0.95223	-0.0331	0.0037	1e-18
BMI	rs7903146	T	C	681275	0.2912	-0.0181	0.0018	1.3e-23
BMI	rs7941030	T	C	681275	0.6141	-0.0112	0.0017	2e-11
BMI	rs7943101	T	C	691232	0.1614	0.0047	0.0021	0.025
BMI	rs7948120	T	C	681275	0.2598	-0.0132	0.0019	7.3e-12
BMI	rs7968230	A	G	681275	0.3226	0.0131	0.0018	1.6e-12
BMI	rs7973955	A	G	681275	0.2847	-0.0126	0.0019	3.7e-11
BMI	rs7975187	A	G	681275	0.7926	-0.0128	0.0021	1.4e-09
BMI	rs7987740	T	C	689864	0.6094	0.0085	0.0018	1.2e-06
BMI	rs799449	T	C	681275	0.5505	0.013	0.0017	8.7e-14
BMI	rs8010382	G	A	638112	0.4214	0.006	0.0018	0.00069
BMI	rs8016771	T	G	681275	0.91248	-0.019	0.0031	1.1e-09
BMI	rs8016859	C	G	681275	0.03964	0.0349	0.0043	7.1e-16
BMI	rs8017808	T	G	682685	0.2497	0.0017	0.002	0.4
BMI	rs8036040	A	C	681275	0.4932	0.0109	0.0017	2.7e-10
BMI	rs8047395	A	G	681275	0.5061	0.0642	0.0017	1e-200
BMI	rs8067737	T	C	681275	0.1101	0.0166	0.003	3.2e-08
BMI	rs8070454	T	C	681275	0.3869	-0.0098	0.0017	4.2e-09
BMI	rs8071182	A	G	681275	0.1735	0.0133	0.0022	2.1e-09
BMI	rs8081039	T	C	681275	0.0573	0.0233	0.0038	6.1e-10
BMI	rs8089514	A	T	681275	0.359	0.0126	0.0019	1.1e-11
BMI	rs8097544	A	G	681275	0.8477	-0.02	0.0025	9.3e-16
BMI	rs8102137	T	C	681275	0.6763	-0.0193	0.0018	1.7e-25
BMI	rs8123881	A	G	681275	0.8701	-0.0196	0.0024	4.4e-16
BMI	rs823074	T	C	681275	0.5884	0.0112	0.0017	1.6e-10
BMI	rs825680	A	T	681275	0.5827	0.0104	0.0018	6.7e-09
BMI	rs827092	T	C	681275	0.5831	0.0129	0.0017	1.1e-13
BMI	rs845084	A	G	681275	0.2678	0.014	0.002	1.3e-12
BMI	rs849135	A	G	681275	0.4914	0.0109	0.0016	2e-11
BMI	rs8567	A	G	681275	0.5232	-0.009	0.0016	4.3e-08
BMI	rs879620	T	C	681275	0.6179	0.0231	0.0018	5.3e-38
BMI	rs881301	T	C	681275	0.5818	-0.0097	0.0017	2.4e-08
BMI	rs889398	T	C	681275	0.4247	-0.0196	0.0016	1.3e-32
BMI	rs892261	T	C	681275	0.4429	-0.0103	0.0017	2.2e-09
BMI	rs895330	C	G	681275	0.8076	0.0201	0.0023	5.5e-19
BMI	rs900144	T	C	681275	0.5674	0.0166	0.0017	8.7e-22
BMI	rs901630	T	C	681275	0.3973	-0.0146	0.0017	1.9e-18
BMI	rs902695	A	G	681275	0.4798	-0.0103	0.0017	2.2e-09
BMI	rs903959	A	T	681275	0.3965	0.0106	0.0018	1.6e-09
BMI	rs905938	T	C	681275	0.7325	-0.0149	0.0019	1.2e-15
BMI	rs9077	A	G	681275	0.33	-0.0138	0.0019	3.5e-13
BMI	rs917195	C	T	692421	0.77	0.0058	0.0021	0.0047
BMI	rs925018	C	G	681275	0.6765	-0.013	0.0018	1.4e-13
BMI	rs925421	A	G	681275	0.2657	0.0116	0.002	5.8e-09
BMI	rs9291467	T	C	681275	0.4625	0.014	0.0017	6.7e-16
BMI	rs9294260	A	G	681275	0.4731	0.0147	0.0016	1.8e-19
BMI	rs9299	T	C	681275	0.6471	0.0121	0.0018	3.6e-11
BMI	rs930295	A	C	681275	0.1583	0.0211	0.0023	1e-19
BMI	rs9332817	C	G	681275	0.02561	-0.0382	0.006	1.7e-10
BMI	rs934515	A	G	681275	0.1178	0.0185	0.0027	7.6e-12
BMI	rs9349239	A	G	681275	0.492	0.0122	0.0017	1.3e-12
BMI	rs9362662	A	G	681275	0.4799	0.0112	0.0017	1.2e-10
BMI	rs9367368	T	C	681275	0.6967	0.0121	0.0018	1e-11
BMI	rs9426003	A	G	681275	0.2952	-0.0116	0.0019	1.4e-09
BMI	rs9463175	T	C	681275	0.3483	-0.0108	0.0017	4.2e-10
BMI	rs9475173	A	G	681275	0.6535	0.0108	0.0019	6.6e-09
BMI	rs9494624	A	G	673602	0.2855	-0.004	0.0019	0.039
BMI	rs9507983	T	C	681275	0.6072	-0.0156	0.0018	1.4e-18
BMI	rs9530843	A	C	681275	0.5558	0.0128	0.0018	4.8e-13
BMI	rs9538141	A	G	681275	0.509	0.0164	0.0017	3.5e-21
BMI	rs954018	A	G	681275	0.3053	-0.013	0.0018	2.1e-13
BMI	rs9540493	A	G	681275	0.4419	0.0139	0.0017	8.1e-17
BMI	rs9544915	T	C	681275	0.8601	0.014	0.0025	1.6e-08
BMI	rs9571687	A	C	681275	0.329	-0.0129	0.0018	2.8e-12
BMI	rs9595908	T	C	681275	0.6277	0.0159	0.0017	4.2e-21
BMI	rs9603697	T	C	681275	0.3186	0.0141	0.0018	2.6e-14
BMI	rs9615905	T	C	681275	0.45	0.011	0.0017	2.7e-10
BMI	rs9630985	A	C	681275	0.3244	-0.0177	0.0018	4.4e-22
BMI	rs967605	T	C	681275	0.8334	-0.0192	0.0023	1.7e-16
BMI	rs96844	A	G	689791	0.7466	-0.0079	0.002	7.3e-05
BMI	rs9687832	A	G	794831	0.1975	-0.0054	0.0024	0.024
BMI	rs9688431	T	C	681275	0.93966	0.0231	0.0035	2.4e-11
BMI	rs972283	A	G	681275	0.4849	0.0096	0.0016	5.1e-09
BMI	rs972540	A	G	681275	0.7272	-0.013	0.0018	8e-13
BMI	rs977540	A	G	681275	0.7617	0.014	0.0019	2.5e-13
BMI	rs9806058	A	T	681275	0.877	0.0164	0.0026	4e-10
BMI	rs9809534	C	G	681275	0.8769	0.0164	0.0026	2.3e-10
BMI	rs9814633	A	G	681275	0.3434	0.0122	0.0018	2.1e-11
BMI	rs9816226	A	T	681275	0.1801	-0.0323	0.0021	1.6e-52
BMI	rs9860730	A	G	792233	0.7053	-0.0096	0.0018	7.3e-08
BMI	rs987237	A	G	681275	0.8197	-0.0409	0.0021	9.3e-84
BMI	rs9873618	G	A	795515	0.71	-0.0152	0.0018	1.4e-17
BMI	rs9927848	A	C	681275	0.7326	-0.0122	0.002	6.4e-10
BMI	rs9931967	T	G	681275	0.5082	0.0163	0.0017	1e-20
BMI	rs9951893	T	C	681275	0.5249	-0.0115	0.0017	3.3e-11
BMI	rs998584	A	C	681275	0.4775	-0.0131	0.0017	1.3e-14
BMI	rs998732	A	G	681275	0.8422	0.0171	0.0022	2e-14
HDL-C	rs1000096	T	C	94311	0.3391	0.0059	0.005	0.4009
HDL-C	rs1000940	A	G	185422	0.6517	0.0006	0.0037	0.9724
HDL-C	rs1003081	C	T	186997	0.6108	0.0147	0.0034	7.208e-06
HDL-C	rs10061288	G	A	94079	0.4591	0.004	0.0048	0.5094
HDL-C	rs1006353	G	A	186044	0.7322	0.0009	0.0038	0.6178
HDL-C	rs10083803	C	T	92820	0.7401	0.006	0.0054	0.1627
HDL-C	rs10096633	T	C	187049	0.1636	0.1384	0.0051	1.73e-144
HDL-C	rs10118701	A	G	94311	0.6649	0.0001	0.005	0.5385
HDL-C	rs10131890	A	C	94311	0.93799	0.0284	0.0103	0.003538
HDL-C	rs10132280	A	C	186994	0.3206	0.0086	0.0037	0.0385
HDL-C	rs1014194	C	A	94311	0.3707	0.0087	0.005	0.0763
HDL-C	rs10146527	C	T	180094	0.3338	0.0095	0.0039	0.009537
HDL-C	rs10182181	A	G	187005	0.5435	0.0052	0.0034	0.1176
HDL-C	rs10195252	C	T	169809	0.4182	0.025	0.0036	3.489e-11
HDL-C	rs1020548	A	G	94311	0.8325	0.0043	0.0064	0.2676
HDL-C	rs10211055	T	C	94238	0.6715	0.0121	0.005	0.01944
HDL-C	rs10228066	T	C	87382	0.5158	0.0108	0.0049	0.04266
HDL-C	rs10268050	T	C	187105	0.8298	0.0112	0.0042	0.008591
HDL-C	rs10269783	G	A	184444	0.6253	0.0092	0.0035	0.02352
HDL-C	rs1038088	T	G	185571	0.504	0.0065	0.0034	0.1094
HDL-C	rs10406431	G	A	136021	0.467	0.01	0.0045	0.01947
HDL-C	rs10408013	T	C	185411	0.2691	0.0047	0.0038	0.2289
HDL-C	rs1040881	T	C	92820	0.6636	0.0003	0.005	0.7271
HDL-C	rs10438964	T	C	92820	0.252	0.0015	0.0054	0.8982
HDL-C	rs1045411	T	C	185997	0.2889	0.0008	0.0039	0.5403
HDL-C	rs10460960	G	A	183999	0.1082	0.0106	0.0054	0.09331
HDL-C	rs10467530	G	C	93339	1	0.0058	0.0073	0.3431
HDL-C	rs10469140	G	A	92816	0.4881	0.0158	0.0051	0.01794
HDL-C	rs10477399	G	A	94311	0.8087	0.0015	0.0061	0.8552
HDL-C	rs1048932	C	A	187080	0.5752	0.0001	0.0034	0.9829
HDL-C	rs10497807	G	C	168999	0.5198	0.0028	0.0036	0.4983
HDL-C	rs10500326	G	T	92820	0.7441	0.0049	0.0057	0.5008
HDL-C	rs10733051	G	A	187082	0.5013	0.0095	0.0034	0.01329
HDL-C	rs10740995	A	G	94311	0.471	0.0098	0.0048	0.07968
HDL-C	rs10744146	A	G	94080	0.562	0.0096	0.0048	0.02738
HDL-C	rs10745785	T	C	94311	0.6939	0.0107	0.005	0.08366
HDL-C	rs10750397	G	A	94311	0.7375	0.0047	0.0053	0.7644
HDL-C	rs10754210	G	A	94311	0.6609	0.0007	0.005	0.9665
HDL-C	rs1075901	T	C	185532	0.4327	0.0014	0.0034	0.6826
HDL-C	rs10779751	A	G	184029	0.2665	0.0069	0.0038	0.06904
HDL-C	rs10786152	G	A	187095	0.4828	0.0027	0.0034	0.4931
HDL-C	rs10797115	C	T	94311	0.4512	0.0053	0.0048	0.1727
HDL-C	rs10811660	A	G	92633	0.1649	0.005	0.0065	0.4395
HDL-C	rs10816914	G	A	94311	0.6781	0.0065	0.0053	0.2868
HDL-C	rs10818810	A	G	173777	0.3865	0.0016	0.0037	0.9137
HDL-C	rs10818938	A	G	94311	0.405	0.0006	0.0048	0.9155
HDL-C	rs10830452	G	A	94311	0.3377	0.0002	0.0052	0.7193
HDL-C	rs10832778	C	G	173922	0.3417	0.0045	0.0036	0.2355
HDL-C	rs10838122	C	T	94310	0.5211	0	0.0048	0.8614
HDL-C	rs10840606	A	G	79053	0.81	0.013	0.0074	0.08626
HDL-C	rs10842994	T	C	187062	0.223	0.0059	0.0043	0.262
HDL-C	rs10848958	C	T	86407	0.8034	0.0039	0.0064	0.7827
HDL-C	rs10867256	T	C	94311	0.5172	0.0101	0.0048	0.1088
HDL-C	rs10876418	T	C	181111	0.223	0.0058	0.0041	0.3119
HDL-C	rs10878946	T	C	94311	0.6953	0.0068	0.0052	0.2608
HDL-C	rs10882101	C	T	92800	0.4512	0.0039	0.0049	0.4894
HDL-C	rs10883553	C	A	94232	0.5528	0.0022	0.0052	0.352
HDL-C	rs10883759	G	A	172677	0.6741	0.0029	0.0039	0.5428
HDL-C	rs10886017	C	A	186885	0.7375	0.0116	0.0039	0.001275
HDL-C	rs10887578	G	C	94225	0.4896	0.0101	0.0048	0.2047
HDL-C	rs10893829	T	C	94311	0.8166	0.0057	0.0067	0.3514
HDL-C	rs10915840	A	G	94169	0.2718	0.0072	0.0054	0.1562
HDL-C	rs10920678	G	A	183950	0.5726	0.004	0.0034	0.2165
HDL-C	rs10923724	C	T	172746	0.434	0.0061	0.0036	0.1474
HDL-C	rs10929925	A	C	181475	0.4921	0.0056	0.0035	0.233
HDL-C	rs10930641	A	G	94311	0.566	0.0024	0.0048	0.5758
HDL-C	rs10931284	C	T	94311	0.3813	0.0024	0.0049	0.4488
HDL-C	rs10935143	A	G	94302	0.442	0.0059	0.0048	0.3844
HDL-C	rs10938397	A	G	182826	0.5818	0.0083	0.0036	0.0228
HDL-C	rs10953620	A	C	94047	0.5303	0.0029	0.0048	0.5054
HDL-C	rs10962549	C	T	91283	0.8496	0.0151	0.0067	0.1113
HDL-C	rs10971712	T	C	94311	0.1464	0.0138	0.0074	0.1197
HDL-C	rs10974438	C	A	186987	0.3799	0.005	0.0036	0.2363
HDL-C	rs10989568	G	A	94311	0.529	0.0145	0.0048	0.004698
HDL-C	rs11063028	T	C	91319	0.8179	0.0054	0.0063	0.3144
HDL-C	rs11066301	A	G	187008	0.5646	0.0193	0.0035	8.511e-08
HDL-C	rs11074446	C	T	185421	0.1227	0.0085	0.0048	0.05911
HDL-C	rs11075489	T	C	92820	0.4855	0.0079	0.0048	0.08593
HDL-C	rs11115176	C	T	185870	0.2084	0.0003	0.0041	0.7546
HDL-C	rs11118308	A	G	186988	0.4815	0.0142	0.0034	0.0005668
HDL-C	rs11150911	C	A	173162	0.7045	0.0083	0.0038	0.03493
HDL-C	rs11199851	A	C	94311	0.8061	0.014	0.0059	0.03535
HDL-C	rs11214003	C	A	94311	0.6966	0.0011	0.0055	0.9774
HDL-C	rs11229555	T	G	94300	0.2586	0.0089	0.0055	0.09165
HDL-C	rs11249244	A	G	94311	0.6003	0.0036	0.0053	0.3986
HDL-C	rs11251352	A	G	86404	0.4024	0.0026	0.0052	0.9664
HDL-C	rs11257655	T	C	187058	0.2414	0.0011	0.0041	0.8206
HDL-C	rs11496125	C	T	94300	0.5712	0.0044	0.0049	0.3794
HDL-C	rs11577179	G	A	186244	0.6003	0.0026	0.0035	0.7155
HDL-C	rs11583122	C	T	181680	0.94327	0.0021	0.0062	0.7336
HDL-C	rs11600990	C	T	94311	0.8391	0.0005	0.0067	0.6534
HDL-C	rs11611246	G	T	171415	0.8193	0.0003	0.0046	0.8676
HDL-C	rs11611496	A	G	94309	0.2427	0.0062	0.0059	0.291
HDL-C	rs11629783	C	G	92772	0.7692	0.0031	0.0056	0.7914
HDL-C	rs11635675	T	G	92758	0.5897	0.0048	0.0053	0.2866
HDL-C	rs11659764	A	T	89265	0.05297	0.0191	0.0116	0.1959
HDL-C	rs11668301	G	A	92820	0.1583	0.0031	0.0067	0.9926
HDL-C	rs11672660	C	T	178478	0.7916	0.0088	0.0044	0.01734
HDL-C	rs11724647	A	T	94311	0.1832	0.0002	0.0061	0.7984
HDL-C	rs11736228	T	A	94311	0.7413	0.0035	0.0056	0.7675
HDL-C	rs11753081	G	T	181681	0.1675	0.0025	0.0045	0.4756
HDL-C	rs11773362	T	C	94311	0.3456	0.0061	0.005	0.3394
HDL-C	rs11781222	T	C	187078	0.872	0.0099	0.0052	0.1179
HDL-C	rs11781699	T	C	187073	0.7902	0.0109	0.0043	0.03415
HDL-C	rs11783247	T	C	186792	0.5277	0.0007	0.0034	0.5636
HDL-C	rs11790280	C	T	94311	0.3747	0.0029	0.0049	0.563
HDL-C	rs11792069	A	G	54529	0.8232	0.0016	0.0103	0.4283
HDL-C	rs11847049	G	C	94311	0.7811	0.0008	0.0059	0.9949
HDL-C	rs11855853	T	C	92820	0.2256	0.0025	0.0056	0.7689
HDL-C	rs11866815	T	C	185377	0.2282	0.0126	0.004	0.003918
HDL-C	rs11889536	G	A	94311	0.1332	0.0098	0.007	0.3334
HDL-C	rs11915371	A	C	94311	0.8113	0.0134	0.0059	0.06138
HDL-C	rs11945861	G	A	94311	0.7639	0.0089	0.0057	0.1632
HDL-C	rs11987383	A	C	94311	0.8826	0.011	0.0074	0.1666
HDL-C	rs12033257	G	A	94311	0.3747	0.0095	0.0059	0.06983
HDL-C	rs12035149	C	G	94311	0.777	0.003	0.006	0.507
HDL-C	rs12041258	C	T	91192	0.2467	0.0087	0.0058	0.09737
HDL-C	rs12042908	G	A	183997	0.533	0.0071	0.0034	0.06838
HDL-C	rs12042959	A	G	94311	0.872	0.0042	0.0067	0.9813
HDL-C	rs12044597	A	G	181062	0.4894	0.0118	0.0035	0.002566
HDL-C	rs12098284	T	C	94311	0.1161	0.0061	0.0074	0.3113
HDL-C	rs12101393	C	G	92820	0.7803	0.0041	0.0059	0.6942
HDL-C	rs12147845	C	T	94311	0.8747	0.003	0.0084	0.8538
HDL-C	rs1218822	A	G	186052	0.6689	0.0006	0.0036	0.9008
HDL-C	rs12189178	C	T	185223	0.97098	0.0158	0.0093	0.0751
HDL-C	rs12236906	C	T	80027	0.01451	0.0074	0.0234	0.7573
HDL-C	rs12258967	C	G	94311	0.6935	0.0032	0.0052	0.6694
HDL-C	rs1229057	T	C	93561	0.1227	0.004	0.0074	0.8399
HDL-C	rs12364470	G	T	174664	0.1623	0.003	0.0048	0.7096
HDL-C	rs1241986	A	G	92820	0.8575	0.0092	0.0068	0.1231
HDL-C	rs12420725	A	G	94296	0.94459	0.0229	0.01	0.04473
HDL-C	rs12422552	C	G	94311	0.2663	0.0003	0.0061	0.685
HDL-C	rs12429545	G	A	176939	0.8799	0.0164	0.0052	0.00389
HDL-C	rs12439798	G	T	92820	0.5712	0	0.0048	0.9495
HDL-C	rs12443621	A	G	92820	0.5158	0.0046	0.0048	0.2591
HDL-C	rs12446632	A	G	178864	0.124	0.0235	0.0051	2.407e-06
HDL-C	rs12448257	A	G	185421	0.2243	0.0023	0.0043	0.6091
HDL-C	rs12448738	A	C	92820	0.8456	0.0229	0.007	0.0005232
HDL-C	rs12479233	A	T	94311	0.4874	0.0092	0.0047	0.1078
HDL-C	rs12481075	T	C	184345	0.7098	0.001	0.0039	0.8989
HDL-C	rs12514473	C	T	94295	0.2018	0.0056	0.0057	0.3801
HDL-C	rs12535894	G	C	94296	0.8986	0.0083	0.0074	0.4226
HDL-C	rs12564992	A	G	184127	0.8826	0.0029	0.0054	0.5334
HDL-C	rs12567136	T	C	187012	0.1398	0.0123	0.0047	0.01453
HDL-C	rs12575252	C	G	176197	0.3694	0.0035	0.0036	0.2767
HDL-C	rs12577642	A	T	94311	0.686	0.0036	0.0051	0.5254
HDL-C	rs12587412	T	G	94275	0.4644	0.0012	0.005	0.6638
HDL-C	rs12593036	G	A	92820	0.2691	0.015	0.0053	0.008435
HDL-C	rs12595158	T	C	168611	0.0343	0.0205	0.0098	0.1842
HDL-C	rs12602912	C	T	180186	0.7823	0.0148	0.0042	0.0001145
HDL-C	rs1260326	C	T	187062	0.5871	0.0113	0.0035	0.001737
HDL-C	rs12609744	T	C	92820	0.6913	0.0071	0.0055	0.2972
HDL-C	rs12615778	G	A	92696	0.2942	0.0019	0.0052	0.962
HDL-C	rs12655756	T	A	94240	0.3697	0.0013	0.005	0.8157
HDL-C	rs12675063	A	T	179569	0.8971	0.0022	0.0057	0.6107
HDL-C	rs12680842	G	A	181736	0.3931	0.0026	0.0036	0.3815
HDL-C	rs12694021	C	A	94311	0.5475	0.0044	0.0048	0.212
HDL-C	rs12705982	C	T	94288	0.5805	0.0095	0.0048	0.1003
HDL-C	rs12731372	C	T	187073	0.7573	0.003	0.004	0.5779
HDL-C	rs1274652	C	G	94311	0.8527	0.0063	0.0068	0.5542
HDL-C	rs1275988	C	T	94224	0.4156	0.0049	0.0048	0.1933
HDL-C	rs12776880	T	A	94263	0.6828	0.0016	0.0053	0.6208
HDL-C	rs1285245	C	G	92820	0.3669	0.0001	0.0051	0.6966
HDL-C	rs12885454	A	C	182569	0.3245	0.0084	0.0036	0.02525
HDL-C	rs12888545	A	G	94311	0.7546	0.0083	0.0056	0.2058
HDL-C	rs12906962	C	T	84916	0.3325	0.0042	0.0057	0.9744
HDL-C	rs12922346	G	C	92820	0.2657	0	0.0059	0.4711
HDL-C	rs12939549	G	A	185388	0.4274	0.0028	0.0034	0.2264
HDL-C	rs1296328	A	C	94311	0.4499	0.0005	0.005	0.8541
HDL-C	rs12964689	G	A	92070	0.4631	0.0144	0.0049	0.01755
HDL-C	rs13021737	A	G	186764	0.1821	0.0125	0.0045	0.008274
HDL-C	rs13047416	G	C	92818	0.6231	0.0024	0.005	0.58
HDL-C	rs13072095	C	T	186938	0.3153	0.0072	0.0036	0.1211
HDL-C	rs13072556	C	A	94311	0.7573	0.0063	0.0055	0.4592
HDL-C	rs13107325	C	T	179316	0.92216	0.0708	0.0078	1.065e-15
HDL-C	rs13110266	A	G	187075	0.4156	0.0116	0.0034	0.004612
HDL-C	rs13154725	G	A	94311	0.5976	0.0038	0.0048	0.7557
HDL-C	rs13174863	A	G	186285	0.8377	0.001	0.0048	0.4534
HDL-C	rs1317617	G	A	93590	0.8113	0.0052	0.0062	0.5059
HDL-C	rs13191362	G	A	187016	0.1161	0.0141	0.0054	0.006219
HDL-C	rs13201877	A	G	187100	0.8615	0.0105	0.005	0.0696
HDL-C	rs1320903	G	A	91319	0.7098	0.0141	0.0051	0.007429
HDL-C	rs13209872	C	G	94311	0.3403	0.0004	0.0053	0.9652
HDL-C	rs13209968	G	C	94311	0.5177	0.0149	0.0048	0.001529
HDL-C	rs13227658	T	C	94311	0.4894	0.0041	0.0048	0.6524
HDL-C	rs1323068	A	G	94299	0.3021	0.0003	0.0051	0.9849
HDL-C	rs13240600	G	A	94311	0.1715	0.0113	0.007	0.1486
HDL-C	rs1324110	C	G	186990	0.4565	0.0055	0.0035	0.1791
HDL-C	rs13247665	T	C	94311	0.6755	0.0038	0.005	0.2845
HDL-C	rs13263601	A	C	94311	0.6768	0.0067	0.005	0.1401
HDL-C	rs13290794	A	G	94307	0.376	0.0002	0.0049	0.7572
HDL-C	rs13292976	C	T	94222	0.5383	0.0001	0.0048	0.9274
HDL-C	rs13321566	G	A	94311	0.157	0.0085	0.0065	0.1679
HDL-C	rs13329567	T	C	185435	0.2309	0.0125	0.0042	0.00829
HDL-C	rs13417156	T	C	154399	0.6148	0.009	0.0039	0.03267
HDL-C	rs13432055	T	C	186970	0.7441	0.0095	0.0038	0.01341
HDL-C	rs1358808	G	C	94311	0.6735	0.0016	0.005	0.4095
HDL-C	rs1359790	A	G	185783	0.2652	0.0002	0.0038	0.6846
HDL-C	rs1362910	G	A	158007	0.6359	0.0061	0.0038	0.1094
HDL-C	rs1365466	T	C	183985	0.7612	0.0066	0.0039	0.21
HDL-C	rs1371108	A	C	94311	0.3008	0.0004	0.005	0.6088
HDL-C	rs13737	T	G	92820	0.2467	0.0011	0.0058	0.9955
HDL-C	rs1405348	G	A	94311	0.5686	0.001	0.0048	0.7177
HDL-C	rs1412235	G	C	179304	0.6847	0.0051	0.0037	0.1747
HDL-C	rs1412830	T	C	92764	0.3654	0.0001	0.005	0.9894
HDL-C	rs1431659	G	A	91255	0.7164	0.0078	0.0054	0.09968
HDL-C	rs1436343	G	A	91319	0.5976	0.0066	0.0049	0.3877
HDL-C	rs1437929	G	A	94257	0.7256	0.0011	0.0053	0.8736
HDL-C	rs1451533	G	A	94311	0.7164	0.006	0.0054	0.147
HDL-C	rs1452075	C	T	187061	0.2678	0.0071	0.0038	0.07917
HDL-C	rs1454687	G	C	94311	0.4773	0.0017	0.0048	0.7206
HDL-C	rs1455137	A	C	186830	0.6148	0.0123	0.0035	0.0006966
HDL-C	rs1477887	G	A	94311	0.5383	0.0007	0.0048	0.7024
HDL-C	rs1493694	T	C	187106	0.1108	0.0046	0.0054	0.3542
HDL-C	rs1512065	G	A	92820	0.7876	0.005	0.0058	0.3455
HDL-C	rs1522569	G	T	94311	0.1834	0.0022	0.0062	0.9196
HDL-C	rs1531583	T	G	69474	0.05013	0.0105	0.0145	0.3724
HDL-C	rs1544459	C	T	187096	0.4657	0.0081	0.0034	0.01409
HDL-C	rs1554193	A	T	91257	0.4711	0.0055	0.0051	0.5519
HDL-C	rs156151	C	G	94311	0.1912	0.0012	0.0059	0.4551
HDL-C	rs1561927	C	T	187022	0.2493	0.0038	0.0039	0.2389
HDL-C	rs159032	C	T	94309	0.7678	0.0131	0.006	0.02776
HDL-C	rs1608445	G	A	92820	0.6135	0.0012	0.0049	0.9155
HDL-C	rs1625427	C	T	94286	0.3325	0.0023	0.0051	0.7647
HDL-C	rs1657930	G	A	92820	0.19	0.0012	0.0059	0.8436
HDL-C	rs1658820	G	T	94311	0.7559	0.0052	0.0059	0.1799
HDL-C	rs1668633	C	T	89482	0.3865	0.0043	0.0049	0.1533
HDL-C	rs16828086	G	C	94311	0.617	0.0039	0.0053	0.9802
HDL-C	rs16851483	G	T	94311	0.93668	0.0032	0.01	0.7981
HDL-C	rs16906845	G	A	94283	0.92744	0	0.0109	0.927
HDL-C	rs16907751	C	T	187096	0.8668	0.0008	0.0069	0.6992
HDL-C	rs16932761	A	G	94311	0.2678	0.0086	0.0055	0.1427
HDL-C	rs16966801	G	A	92070	0.2005	0.003	0.0061	0.5976
HDL-C	rs1700137	C	T	94311	0.6425	0.0034	0.0056	0.8254
HDL-C	rs17014375	T	G	94311	0.8575	0.0082	0.0072	0.6849
HDL-C	rs17035438	A	G	94311	0.08311	0.0027	0.0086	0.6643
HDL-C	rs17056301	T	C	94311	0.7599	0.0034	0.0055	0.6313
HDL-C	rs17069831	T	C	94311	0.2718	0.0096	0.0053	0.1579
HDL-C	rs17094222	C	T	184071	0.1953	0.0028	0.0042	0.4758
HDL-C	rs17105272	T	C	94311	0.3179	0.0083	0.0053	0.2214
HDL-C	rs17168486	T	C	187074	0.1755	0.007	0.0045	0.1045
HDL-C	rs17203016	A	G	181682	0.7955	0.0085	0.0044	0.08778
HDL-C	rs17207196	T	C	84165	0.442	0.0093	0.0056	0.07908
HDL-C	rs1730859	A	G	184086	0.6807	0.0078	0.0036	0.01893
HDL-C	rs17327461	C	T	187089	0.5844	0.0017	0.0034	0.5141
HDL-C	rs17391694	T	C	161952	0.1003	0.0004	0.0058	0.7913
HDL-C	rs17446091	T	C	186939	0.7916	0.0061	0.0042	0.1402
HDL-C	rs17531363	C	A	94298	0.3074	0.0062	0.0052	0.205
HDL-C	rs17538472	C	T	94300	0.7612	0.0054	0.006	0.5838
HDL-C	rs17551974	C	A	94310	0.8311	0.0081	0.0062	0.3376
HDL-C	rs17636031	T	C	185811	0.7282	0.007	0.0042	0.1306
HDL-C	rs17681451	A	G	94311	0.06992	0.0101	0.0086	0.1908
HDL-C	rs17681708	C	T	92820	0.2902	0.009	0.0051	0.09043
HDL-C	rs17724992	G	A	185492	0.2665	0.0082	0.004	0.1009
HDL-C	rs17757975	C	T	94311	0.1464	0.0028	0.0068	0.4263
HDL-C	rs17791513	A	G	187089	0.93008	0.0066	0.0066	0.6081
HDL-C	rs17802463	T	G	94311	0.2401	0.0047	0.0053	0.306
HDL-C	rs17806379	T	C	92820	0.1821	0.0097	0.0063	0.1598
HDL-C	rs17820822	G	T	94311	0.3404	0.0037	0.005	0.9209
HDL-C	rs1782507	T	G	94311	0.6755	0.0061	0.005	0.2381
HDL-C	rs1787267	C	G	92820	0.06268	0.0079	0.0104	0.4872
HDL-C	rs1789165	G	A	186918	0.3509	0.0028	0.0036	0.6388
HDL-C	rs1800961	C	T	157871	0.9657	0.127	0.0099	1.639e-34
HDL-C	rs1814170	T	A	92696	0.8946	0.0081	0.0079	0.2398
HDL-C	rs1852006	A	G	94311	0.3443	0.0072	0.0051	0.4209
HDL-C	rs1853639	A	G	89252	0.6214	0.0045	0.0056	0.5226
HDL-C	rs1862451	G	A	91319	0.2507	0.0073	0.0055	0.2278
HDL-C	rs1865341	C	T	94303	0.2018	0.0053	0.0055	0.4431
HDL-C	rs1866510	C	T	94172	0.6332	0.0018	0.005	0.7727
HDL-C	rs1884389	C	T	92820	0.5528	0.0021	0.0048	0.8192
HDL-C	rs1884897	G	A	177667	0.6003	0.005	0.0036	0.2472
HDL-C	rs1899689	C	T	184071	0.6161	0.0074	0.0035	0.01941
HDL-C	rs1899951	T	C	187062	0.1187	0.012	0.0051	0.008445
HDL-C	rs1903579	G	C	94184	0.5502	0.0027	0.0048	0.5889
HDL-C	rs1909586	T	G	94307	0.6055	0.0067	0.0055	0.1368
HDL-C	rs1927790	T	C	186133	0.5501	0.0068	0.0034	0.03422
HDL-C	rs1928295	C	T	187002	0.4288	0.002	0.0034	0.3961
HDL-C	rs1937684	A	T	94296	0.6592	0.006	0.005	0.09637
HDL-C	rs1941697	G	A	92820	0.5607	0.0032	0.0048	0.5655
HDL-C	rs1951455	C	T	92696	0.7111	0.0071	0.0054	0.6807
HDL-C	rs1956151	A	G	94311	0.8021	0.008	0.0061	0.1751
HDL-C	rs1973993	T	C	94306	0.4116	0.0007	0.0048	0.7801
HDL-C	rs1982441	T	G	91175	0.1438	0.0038	0.007	0.9514
HDL-C	rs2010281	G	A	169808	0.6451	0.0024	0.0037	0.2137
HDL-C	rs2012927	G	A	185579	0.6253	0.0017	0.0035	0.5948
HDL-C	rs2030342	T	C	94311	0.5369	0.0005	0.0048	0.7163
HDL-C	rs2033529	A	G	187065	0.7335	0.0055	0.0037	0.2242
HDL-C	rs2066827	T	G	81189	0.7665	0.0046	0.0088	0.9025
HDL-C	rs2075205	A	T	92777	0.5866	0.0005	0.0049	0.5736
HDL-C	rs2075650	A	G	175421	0.8734	0.0554	0.0051	9.716e-26
HDL-C	rs208015	C	T	92820	0.90765	0.0053	0.0091	0.4577
HDL-C	rs2080454	A	C	185573	0.6082	0.0061	0.0035	0.1207
HDL-C	rs2100814	G	A	94305	0.5818	0.0066	0.0048	0.2907
HDL-C	rs2122042	T	G	187075	0.2058	0.0027	0.0042	0.4098
HDL-C	rs2124499	C	G	186803	0.3813	0.0124	0.0035	0.0003959
HDL-C	rs2143253	A	G	92820	0.1293	0.0172	0.0072	0.01435
HDL-C	rs2154297	T	C	94305	0.7032	0.0055	0.0054	0.06386
HDL-C	rs215632	G	A	94311	0.6596	0.001	0.005	0.7777
HDL-C	rs2160077	A	G	184044	0.3826	0.0017	0.0034	0.6905
HDL-C	rs2163188	G	C	94311	0.474	0.0175	0.0048	2.848e-05
HDL-C	rs2170382	C	T	94271	0.872	0.0184	0.0073	0.02108
HDL-C	rs2174307	C	G	94311	0.4067	0.0042	0.0048	0.418
HDL-C	rs217671	G	A	94311	0.2335	0.0002	0.0056	0.8984
HDL-C	rs2185027	A	C	185347	0.7098	0.0056	0.0037	0.1769
HDL-C	rs2190788	G	T	94299	0.6675	0.0075	0.005	0.09875
HDL-C	rs2192158	A	G	94284	0.4657	0.0022	0.0048	0.7265
HDL-C	rs2228213	A	G	187035	0.3298	0.0129	0.0035	0.0008463
HDL-C	rs223051	C	T	91258	0.3061	0.0108	0.0051	0.02739
HDL-C	rs2230590	T	C	94311	0.5224	0.0194	0.0048	0.0001136
HDL-C	rs2237895	C	A	91861	0.4182	0.0014	0.0048	0.8105
HDL-C	rs2268382	A	C	94311	0.6438	0.0005	0.005	0.9834
HDL-C	rs2275426	A	G	187065	0.4354	0.0069	0.0036	0.06636
HDL-C	rs2280141	G	T	92688	0.4723	0.0098	0.0049	0.03002
HDL-C	rs2282231	C	T	94311	0.8021	0.034	0.006	2.097e-08
HDL-C	rs2283093	C	T	94311	0.7902	0.0081	0.0059	0.08991
HDL-C	rs2283164	A	G	92279.9	0.93799	0.0021	0.0108	0.8271
HDL-C	rs2293605	T	C	91264	0.1306	0.0012	0.0077	0.8652
HDL-C	rs2304130	G	A	171272	0.08311	0.0021	0.0067	0.7644
HDL-C	rs2304607	G	A	94300	0.1557	0.0013	0.0071	0.7286
HDL-C	rs2307111	C	T	187096	0.4116	0.011	0.0034	0.001542
HDL-C	rs231361	G	A	186577	0.7454	0.0062	0.004	0.07732
HDL-C	rs2357760	G	A	187142	0.3325	0.0005	0.0036	0.7208
HDL-C	rs2365389	T	C	185778	0.3984	0.0054	0.0034	0.1593
HDL-C	rs2367112	G	T	187035	0.5	0.0019	0.0034	0.6276
HDL-C	rs2425857	G	A	92820	0.5831	0.0052	0.0049	0.263
HDL-C	rs2429150	A	C	94311	0.533	0.0013	0.0049	0.9975
HDL-C	rs243024	A	G	92771	0.4631	0.0007	0.0048	0.901
HDL-C	rs2456530	C	T	92820	0.8984	0.0066	0.0074	0.4059
HDL-C	rs2465043	A	G	94311	0.372	0.0043	0.005	0.8907
HDL-C	rs2479958	G	A	93339	0.5449	0.0086	0.0055	0.4514
HDL-C	rs248139	A	G	94309	0.2177	0.0037	0.0062	0.8163
HDL-C	rs2481665	T	C	184945	0.5633	0.0032	0.0035	0.7602
HDL-C	rs2516739	A	G	174981	0.2243	0.0034	0.0047	0.577
HDL-C	rs2543132	G	C	94311	0.8134	0.0109	0.0062	0.1514
HDL-C	rs25832	A	G	94311	0.723	0.0033	0.0054	0.6027
HDL-C	rs2605603	G	A	184051	0.4921	0.0023	0.0034	0.5442
HDL-C	rs2619976	C	T	92820	0.6214	0.0082	0.0053	0.129
HDL-C	rs262956	G	T	94309	0.6385	0.0043	0.005	0.5582
HDL-C	rs2642588	T	G	94311	0.2942	0.0012	0.0054	0.7345
HDL-C	rs2721965	A	C	91319	0.6662	0.0038	0.005	0.7225
HDL-C	rs2727301	C	T	92820	0.2164	0.0011	0.0057	0.6417
HDL-C	rs2731222	C	A	94311	0.7032	0.0146	0.0053	0.006094
HDL-C	rs2733287	A	C	94311	0.5409	0.0004	0.0048	0.9746
HDL-C	rs273504	G	A	92820	0.4591	0.0025	0.0053	0.6655
HDL-C	rs273697	G	A	92820	0.5369	0.0022	0.0048	0.4745
HDL-C	rs2781668	C	T	94311	0.8259	0.0182	0.0068	0.006371
HDL-C	rs2796441	A	G	187075	0.4248	0.0004	0.0036	0.9616
HDL-C	rs279744	A	C	94192	0.3074	0.0135	0.0052	0.0009644
HDL-C	rs2800733	A	G	92819	0.7322	0.0032	0.0054	0.5945
HDL-C	rs2814992	A	G	187005	0.6702	0.0237	0.0036	3.38e-11
HDL-C	rs2820311	A	G	94311	0.6807	0.0082	0.005	0.2253
HDL-C	rs28350	A	G	94307	0.1768	0.0042	0.0064	0.3796
HDL-C	rs2836961	C	A	183238	0.4301	0.0007	0.0035	0.9375
HDL-C	rs2838006	T	C	92820	0.3826	0.0124	0.0051	0.01465
HDL-C	rs284227	T	C	187090	0.7164	0.0019	0.0038	0.3936
HDL-C	rs2842385	A	G	94311	0.8285	0.0097	0.006	0.2846
HDL-C	rs2850969	C	T	94311	0.1398	0.007	0.0068	0.5613
HDL-C	rs2866816	C	T	92820	0.2757	0.0007	0.0056	0.762
HDL-C	rs286925	A	G	94311	0.1755	0.0014	0.0064	0.4494
HDL-C	rs2875762	G	C	94311	0.2473	0.0006	0.0058	0.7184
HDL-C	rs2890652	C	T	94311	0.1623	0.0016	0.0065	0.199
HDL-C	rs2925979	C	T	185553	0.7045	0.0351	0.0037	1.321e-19
HDL-C	rs2972144	A	G	187030	0.3734	0.0315	0.0035	1.002e-16
HDL-C	rs29938	C	T	176145	0.6781	0.0036	0.0037	0.7435
HDL-C	rs3134438	C	A	94311	0.723	0.0082	0.0055	0.1106
HDL-C	rs326889	T	C	94311	0.3945	0.0002	0.0049	0.8784
HDL-C	rs329122	G	A	187014	0.5739	0.0021	0.0034	0.6652
HDL-C	rs329277	G	T	91232	0.4631	0.0003	0.0048	0.967
HDL-C	rs329651	G	T	181008	0.1741	0.0005	0.0046	0.8302
HDL-C	rs331949	T	C	187058	0.6108	0.0056	0.0035	0.1017
HDL-C	rs340025	C	T	185560	0.5844	0.0095	0.0035	0.01575
HDL-C	rs340874	T	C	187071	0.4617	0.012	0.0034	0.002086
HDL-C	rs355777	G	C	94311	0.4106	0.0046	0.0048	0.4171
HDL-C	rs3736485	G	A	185593	0.5422	0.0017	0.0034	0.7397
HDL-C	rs3753549	T	C	94311	0.8549	0.0025	0.007	0.4245
HDL-C	rs3772071	C	T	94311	0.2876	0.0043	0.0053	0.5946
HDL-C	rs3781099	C	T	94304	0.8773	0.0042	0.0084	0.9229
HDL-C	rs3800229	G	T	184096	0.3179	0.0096	0.0037	0.01889
HDL-C	rs3800649	A	G	94256	0.2586	0.0057	0.0054	0.4152
HDL-C	rs3802177	G	A	186341	0.7137	0.0004	0.0037	0.8896
HDL-C	rs3803286	G	A	94052	0.6689	0.0114	0.005	0.05788
HDL-C	rs3807566	T	G	94311	0.405	0.002	0.0048	0.296
HDL-C	rs3810291	G	A	167150	0.3364	0.0165	0.004	1.969e-05
HDL-C	rs3814883	C	T	92820	0.5422	0.0069	0.005	0.1509
HDL-C	rs3822683	A	G	94311	0.7968	0.0046	0.0059	0.7764
HDL-C	rs3826705	T	C	92820	0.8892	0.0077	0.0076	0.3669
HDL-C	rs3829849	T	C	187048	0.372	0.0005	0.0035	0.8039
HDL-C	rs3844598	A	G	94311	0.5	0.0043	0.0048	0.6244
HDL-C	rs3845281	A	G	91305	0.07652	0.0112	0.0084	0.1692
HDL-C	rs3849570	C	A	153460	0.6741	0.0125	0.0039	0.001192
HDL-C	rs3850422	A	G	186907	0.4354	0.007	0.0034	0.09172
HDL-C	rs3851083	A	G	184081	0.4182	0.0059	0.0034	0.05
HDL-C	rs3887080	G	A	94311	0.8945	0.0008	0.0074	0.8284
HDL-C	rs3887925	T	C	94311	0.5449	0.0018	0.0052	0.583
HDL-C	rs3902951	G	T	169770	0.2652	0.0031	0.0042	0.7231
HDL-C	rs3915844	G	A	94311	0.8773	0.0022	0.0069	0.6753
HDL-C	rs40067	A	G	94311	0.1847	0.0086	0.0067	0.0662
HDL-C	rs40245	T	A	94311	0.3591	0.0042	0.005	0.2172
HDL-C	rs4148155	A	G	187116	0.90369	0.0123	0.0056	0.02561
HDL-C	rs419261	C	T	187052	0.6055	0.0077	0.0035	0.02769
HDL-C	rs4278019	T	A	91312	0.2815	0.0087	0.0054	0.06512
HDL-C	rs427943	A	C	129071	0.4142	0.0097	0.0042	0.01476
HDL-C	rs4284600	C	T	92820	0.4855	0.0031	0.0048	0.5752
HDL-C	rs4303732	C	T	94311	0.376	0.0078	0.0048	0.1625
HDL-C	rs4307239	A	G	94311	0.5501	0.0054	0.0049	0.2961
HDL-C	rs4366093	T	C	94311	0.3298	0.0076	0.005	0.2966
HDL-C	rs4372296	A	C	94177	0.7784	0.0076	0.0057	0.1881
HDL-C	rs4372836	T	C	187048	0.3153	0.0056	0.0036	0.2461
HDL-C	rs445084	A	G	90886	0.6887	0.0025	0.0051	0.6162
HDL-C	rs4457053	A	G	187096	0.6834	0.0038	0.004	0.4567
HDL-C	rs450231	A	G	94311	0.7414	0.0086	0.0054	0.09345
HDL-C	rs4516268	A	C	185272	0.2032	0.0052	0.0045	0.2695
HDL-C	rs4518345	A	G	94301	0.2665	0.0134	0.0053	0.04224
HDL-C	rs453520	T	C	94311	0.5515	0.0096	0.0049	0.03273
HDL-C	rs4624596	C	T	94261	0.1728	0.0096	0.0061	0.04079
HDL-C	rs4639527	A	G	94198	0.6794	0.0068	0.0053	0.2189
HDL-C	rs4653017	T	C	94311	0.6517	0.002	0.005	0.7515
HDL-C	rs4670626	T	C	94262	0.3456	0.007	0.0051	0.05822
HDL-C	rs4671328	G	T	94311	0.5369	0.0084	0.0048	0.03313
HDL-C	rs4671358	T	A	94304	0.5961	0.0025	0.0049	0.7847
HDL-C	rs4673553	T	G	94311	0.5317	0.0154	0.0048	0.01273
HDL-C	rs4676084	A	G	91196	0.4182	0.0047	0.0049	0.5997
HDL-C	rs4718966	C	T	94311	0.5831	0.0076	0.0049	0.3592
HDL-C	rs4722398	C	T	94311	0.8654	0.0173	0.0074	0.02599
HDL-C	rs4722672	T	C	187040	0.8272	0.0048	0.0045	0.3219
HDL-C	rs4725984	T	C	186907	0.372	0.0125	0.0037	0.001041
HDL-C	rs4740383	G	A	83408	0.5844	0.0054	0.0056	0.3784
HDL-C	rs4744275	A	G	187080	0.3087	0.0015	0.0038	0.8121
HDL-C	rs4759073	A	G	94311	0.3865	0.0073	0.0051	0.1592
HDL-C	rs4759228	C	G	94311	0.2971	0.0046	0.0057	0.3381
HDL-C	rs4764949	G	A	94280	0.3694	0.0046	0.005	0.654
HDL-C	rs4766710	G	A	94311	0.05013	0.0033	0.0099	0.8834
HDL-C	rs4771648	G	A	93273	0.6926	0.0014	0.005	0.6671
HDL-C	rs4783241	C	G	92820	0.4938	0.0034	0.005	0.3406
HDL-C	rs4796243	A	G	92820	0.2902	0.0116	0.0052	0.07182
HDL-C	rs4804833	G	A	167579	0.5897	0.0221	0.0038	9.891e-08
HDL-C	rs4814512	C	A	91291	0.2005	0.0111	0.0059	0.08538
HDL-C	rs4820408	G	T	185197	0.5752	0.0012	0.0035	0.7334
HDL-C	rs4858193	C	T	94311	0.2507	0.0075	0.0054	0.1085
HDL-C	rs4864201	C	T	187094	0.6517	0.004	0.0035	0.2675
HDL-C	rs487060	T	C	183802	0.4855	0.0019	0.0034	0.6134
HDL-C	rs4886869	A	G	92820	0.4103	0.0042	0.005	0.1846
HDL-C	rs4906908	T	G	92796	0.4617	0.0079	0.0049	0.08534
HDL-C	rs4925109	G	A	92530	0.657	0.0025	0.0051	0.8411
HDL-C	rs4936175	T	C	94299	0.6095	0.0076	0.0048	0.03363
HDL-C	rs4936671	G	C	94311	0.3672	0.0007	0.0049	0.8359
HDL-C	rs4969387	G	C	91319	0.7463	0.0029	0.006	0.6088
HDL-C	rs498240	A	G	94311	0.06728	0.0069	0.0101	0.4811
HDL-C	rs4985155	A	G	185323	0.6478	0.0118	0.0036	0.001516
HDL-C	rs4986044	T	C	185506	0.4921	0.0026	0.0035	0.4744
HDL-C	rs543874	A	G	187131	0.8047	0.0109	0.0043	0.01792
HDL-C	rs555267	G	T	184242	0.69	0.0125	0.0036	0.00215
HDL-C	rs559267	A	G	185502	0.69	0.0122	0.0036	0.001082
HDL-C	rs573455	A	G	187026	0.4697	0.0221	0.0034	2.524e-10
HDL-C	rs576674	G	A	185988	0.1504	0.0052	0.0049	0.2852
HDL-C	rs577525	T	C	94311	0.438	0.0018	0.0048	0.5837
HDL-C	rs580438	C	T	94311	0.6544	0.0127	0.005	0.008652
HDL-C	rs6011457	A	T	92820	0.4975	0.0055	0.005	0.5836
HDL-C	rs6019482	C	T	92820	0.872	0.0204	0.0066	0.009905
HDL-C	rs6063048	A	G	92820	0.2401	0.0123	0.0054	0.004988
HDL-C	rs6121381	A	T	91273	0.8469	0.0126	0.0068	0.04673
HDL-C	rs6138482	C	T	185520	0.7929	0.0058	0.0042	0.09599
HDL-C	rs6142096	G	A	92820	0.4604	0.0117	0.0048	0.005172
HDL-C	rs621042	A	C	94311	0.4908	0.0018	0.0049	0.989
HDL-C	rs6235	C	G	94311	0.7298	0.0013	0.0054	0.6391
HDL-C	rs6265	T	C	187109	0.2032	0.0083	0.0043	0.07254
HDL-C	rs6442101	C	T	187115	0.3127	0.0076	0.0037	0.02953
HDL-C	rs6443750	T	C	177807	0.1755	0.013	0.0048	0.01278
HDL-C	rs6448587	A	C	94311	0.7955	0.0016	0.0059	0.853
HDL-C	rs6449531	G	A	94311	0.6609	0.0054	0.005	0.6892
HDL-C	rs6461115	A	G	186916	0.7454	0.0001	0.0039	0.7409
HDL-C	rs6474945	T	G	186970	0.4763	0.0048	0.0034	0.1005
HDL-C	rs6477694	T	C	187023	0.6451	0.0023	0.0035	0.3032
HDL-C	rs649961	T	C	187081	0.4485	0.0061	0.0035	0.0897
HDL-C	rs6545714	A	G	187122	0.628	0.0087	0.0034	0.01748
HDL-C	rs6548221	G	A	186878	0.7863	0.0061	0.0041	0.1789
HDL-C	rs6564360	A	G	92820	0.8219	0.0132	0.0063	0.009239
HDL-C	rs6577584	T	G	91319	0.6464	0.0057	0.005	0.1395
HDL-C	rs6587552	A	G	94238	0.2322	0.0046	0.0057	0.4823
HDL-C	rs6595205	G	C	186820	0.5079	0.0046	0.0034	0.124
HDL-C	rs6606686	G	C	184059	0.2968	0.0013	0.0037	0.9464
HDL-C	rs663129	G	A	182563	0.7691	0.0254	0.0041	5.542e-09
HDL-C	rs6690764	A	G	150668	0.8061	0.0069	0.0057	0.3164
HDL-C	rs6700816	T	A	82601	0.96814	0.0125	0.0157	0.3137
HDL-C	rs6700838	T	C	94311	0.6069	0.0079	0.0048	0.1313
HDL-C	rs6710871	A	G	129408	0.1689	0.0003	0.0062	0.9684
HDL-C	rs6711584	A	G	94311	0.4947	0.0011	0.0048	0.6025
HDL-C	rs6713781	G	C	94311	0.4136	0.0001	0.005	0.6771
HDL-C	rs6720868	T	C	94311	0.3628	0.006	0.005	0.3136
HDL-C	rs6738445	T	C	166910	0.281	0.0067	0.004	0.1208
HDL-C	rs6764533	G	A	94311	0.628	0.0023	0.0051	0.4569
HDL-C	rs676749	A	T	91161	0.502	0.0084	0.0049	0.08111
HDL-C	rs6767619	G	C	94311	0.345	0.006	0.005	0.364
HDL-C	rs6786582	T	C	182728	0.785	0.0102	0.0039	0.007699
HDL-C	rs6804181	A	T	94311	0.8213	0.0082	0.0066	0.302
HDL-C	rs6804842	G	A	184963	0.566	0.0055	0.0035	0.2161
HDL-C	rs6827083	A	G	187062	0.5673	0.006	0.0034	0.06953
HDL-C	rs6843738	A	G	187134	0.3338	0.0051	0.0036	0.06914
HDL-C	rs6877851	C	G	94311	0.2345	0.0101	0.0057	0.1599
HDL-C	rs6879326	T	C	94311	0.4894	0.0053	0.0048	0.1443
HDL-C	rs6888159	G	C	94178	0.6828	0.0068	0.0051	0.2538
HDL-C	rs6900723	T	C	91319	0.6768	0.0085	0.0051	0.04345
HDL-C	rs6919443	G	A	94311	0.5515	0.0028	0.0051	0.5506
HDL-C	rs6921533	T	C	94293	0.2704	0.0061	0.0054	0.1698
HDL-C	rs6968554	A	G	187075	0.3734	0.0184	0.0037	2.811e-06
HDL-C	rs6976111	A	C	172800	0.3008	0.0046	0.0039	0.3183
HDL-C	rs7006629	T	C	94311	0.5251	0.0001	0.0048	0.5558
HDL-C	rs7024334	G	T	180675	0.7718	0.0066	0.0041	0.04236
HDL-C	rs702634	G	A	181697	0.2942	0.0127	0.0037	0.0004516
HDL-C	rs7042372	G	A	94311	0.3311	0.0023	0.005	0.8023
HDL-C	rs7083450	C	T	187113	0.1794	0.0008	0.0046	0.8771
HDL-C	rs7084454	G	A	94311	0.6609	0.0081	0.0053	0.1152
HDL-C	rs7102454	T	C	94290	0.6636	0.0078	0.005	0.1282
HDL-C	rs711347	A	T	94311	0.7489	0.0054	0.0055	0.2531
HDL-C	rs7117238	G	A	187075	0.8113	0.0015	0.0046	0.7912
HDL-C	rs7123876	T	C	187070	0.7243	0.0018	0.0038	0.7635
HDL-C	rs7124681	C	A	187053	0.5805	0.0343	0.0035	6.164e-22
HDL-C	rs7133378	A	G	184237	0.3391	0.0286	0.0037	1.926e-13
HDL-C	rs7138803	G	A	187071	0.657	0.0122	0.0035	0.0005537
HDL-C	rs7144011	G	T	187045	0.7784	0.0039	0.0041	0.2265
HDL-C	rs7147503	T	C	94294	0.3852	0.0086	0.0051	0.03476
HDL-C	rs7164727	C	T	185573	0.3166	0.0098	0.0037	0.005808
HDL-C	rs7181498	C	T	92820	0.6253	0.0096	0.0049	0.1046
HDL-C	rs7181610	T	A	92820	0.8585	0.0049	0.0079	0.754
HDL-C	rs7187776	A	G	184896	0.6478	0.0115	0.0035	0.00101
HDL-C	rs7195386	T	C	92820	0.4683	0.0035	0.0048	0.8271
HDL-C	rs719802	T	C	94311	0.3628	0.002	0.0049	0.464
HDL-C	rs7206608	C	G	92815	0.6854	0.0059	0.0052	0.1534
HDL-C	rs7209235	G	A	92820	0.2916	0.0101	0.0058	0.08624
HDL-C	rs7211567	T	C	92820	0.2335	0.0035	0.0057	0.2218
HDL-C	rs7217226	T	G	178404	0.6201	0.0092	0.0036	0.03743
HDL-C	rs7239114	G	A	185606	0.4789	0.0038	0.0036	0.2445
HDL-C	rs7240767	T	C	92820	0.6187	0.0026	0.0051	0.2254
HDL-C	rs7243357	T	G	185605	0.814	0.0019	0.0043	0.8808
HDL-C	rs7313924	C	G	185816	0.7282	0.0016	0.0039	0.4282
HDL-C	rs7334078	C	T	93260	0.2612	0.0015	0.0053	0.6679
HDL-C	rs733594	C	T	187122	0.2678	0.0032	0.0038	0.6347
HDL-C	rs738408	C	T	92817	0.7836	0.0152	0.0058	0.01259
HDL-C	rs740157	G	A	187061	0.5752	0.0036	0.0034	0.1968
HDL-C	rs7444298	G	A	94311	0.2559	0.001	0.0054	0.5694
HDL-C	rs7531118	T	C	187039	0.4512	0.0066	0.0035	0.04481
HDL-C	rs7531656	G	A	187070	0.6913	0.0084	0.0036	0.04501
HDL-C	rs7550711	C	T	181887	0.96174	0.0437	0.0098	1.221e-05
HDL-C	rs7556169	A	G	91315	0.3958	0.0084	0.0049	0.1546
HDL-C	rs7557796	C	T	94311	0.6398	0.0029	0.005	0.704
HDL-C	rs7560871	G	A	94311	0.92876	0.0147	0.0093	0.3281
HDL-C	rs7561278	C	T	94293	0.2375	0.0042	0.0061	0.5449
HDL-C	rs756717	A	G	185548	0.3984	0.0026	0.0036	0.346
HDL-C	rs7599312	A	G	187049	0.2639	0.0072	0.0038	0.09258
HDL-C	rs7600699	C	G	92371	0.8421	0.0053	0.007	0.4854
HDL-C	rs7601895	C	G	94311	0.7043	0.0041	0.0054	0.411
HDL-C	rs7607351	C	T	91192	0.4103	0.0052	0.005	0.3359
HDL-C	rs7607369	A	G	181731	0.3958	0.0077	0.0035	0.03615
HDL-C	rs761423	C	T	86415	0.442	0.0083	0.0051	0.17
HDL-C	rs7615297	G	C	94307	0.8535	0.007	0.0067	0.4805
HDL-C	rs762147	A	G	92820	0.2823	0.0035	0.0054	0.5963
HDL-C	rs7640424	T	C	185912	0.3311	0.0118	0.0037	0.006044
HDL-C	rs7674623	T	C	94311	0.2124	0.0067	0.0061	0.624
HDL-C	rs7683836	A	G	91033	0.5079	0.0063	0.0049	0.4237
HDL-C	rs7694732	G	A	94311	0.4274	0.003	0.0048	0.3642
HDL-C	rs769674	T	A	94311	0.6781	0.003	0.005	0.7134
HDL-C	rs7710595	C	A	86308	0.4697	0.01	0.005	0.1615
HDL-C	rs7711753	A	G	187082	0.4815	0.0089	0.0034	0.02234
HDL-C	rs7715256	T	G	187058	0.566	0.0022	0.0034	0.536
HDL-C	rs7730004	C	T	94311	0.3483	0.0085	0.005	0.1116
HDL-C	rs7730898	G	A	187102	0.2731	0.0188	0.0038	1.63e-05
HDL-C	rs7748777	A	G	187090	0.4169	0.0046	0.0035	0.1248
HDL-C	rs775731	C	T	94311	0.3879	0.0083	0.0048	0.2395
HDL-C	rs7760082	A	G	94311	0.6662	0.0096	0.0051	0.2022
HDL-C	rs7779498	T	C	92544	0.03694	0.0265	0.0125	0.1262
HDL-C	rs7784465	C	T	91974	0.1464	0.008	0.0072	0.2129
HDL-C	rs7805441	T	C	91310	0.5132	0.0041	0.0048	0.5415
HDL-C	rs7844647	C	T	187091	0.2731	0.0128	0.0038	0.001274
HDL-C	rs785278	T	A	94311	0.1771	0.0048	0.0063	0.6577
HDL-C	rs7865157	C	T	93590	0.90897	0.0004	0.008	0.6336
HDL-C	rs7867635	C	T	94311	0.4327	0.0041	0.0056	0.608
HDL-C	rs7869771	C	A	91312	0.2665	0.0004	0.0055	0.9121
HDL-C	rs7871866	C	G	94311	0.1531	0.0036	0.0073	0.8212
HDL-C	rs7874154	C	T	94311	0.5053	0.0012	0.0048	0.7987
HDL-C	rs7893571	G	T	94311	0.3338	0.0105	0.0052	0.07639
HDL-C	rs7899106	G	A	187119	0.03958	0.001	0.0079	0.8833
HDL-C	rs7903146	T	C	187095	0.3074	0.0041	0.0038	0.3052
HDL-C	rs7948120	T	C	170531	0.2335	0.0091	0.0044	0.04527
HDL-C	rs7968230	G	A	94311	0.6689	0.0027	0.0052	0.7822
HDL-C	rs7973955	A	G	94311	0.2836	0.0085	0.0053	0.3762
HDL-C	rs7975187	G	A	94311	0.2203	0.0096	0.006	0.1839
HDL-C	rs799449	C	T	94311	0.5053	0.0061	0.005	0.1519
HDL-C	rs8016771	G	T	94307	0.0752	0.001	0.0089	0.3443
HDL-C	rs8016859	G	C	186268	0.95646	0.0304	0.0092	0.004997
HDL-C	rs8017808	G	T	94311	0.7124	0.0048	0.0057	0.5965
HDL-C	rs8036040	C	A	92820	0.4868	0.0099	0.0048	0.0444
HDL-C	rs8047395	G	A	185511	0.4604	0.0187	0.0035	2.879e-08
HDL-C	rs8067737	T	C	92820	0.1042	0.0021	0.0096	0.5876
HDL-C	rs8070454	C	T	185540	0.6253	0.01	0.0035	0.009689
HDL-C	rs8071182	G	A	176998	0.8364	0.012	0.0049	0.01302
HDL-C	rs8081039	C	T	92820	0.94459	0.0135	0.0109	0.1593
HDL-C	rs8089514	A	T	92820	0.359	0.0005	0.0053	0.8222
HDL-C	rs8097544	A	G	92820	0.872	0.0098	0.0071	0.1144
HDL-C	rs8102137	T	C	92820	0.7177	0.0068	0.0053	0.2018
HDL-C	rs8123881	A	G	185573	0.8654	0.0073	0.0049	0.1236
HDL-C	rs823074	C	T	94311	0.4011	0.0116	0.0048	0.00934
HDL-C	rs825680	T	A	92820	0.5827	0.0107	0.0055	0.1
HDL-C	rs827092	C	T	94311	0.4354	0.0017	0.0048	0.7818
HDL-C	rs845084	G	A	94287	0.7559	0.0022	0.0055	0.976
HDL-C	rs849135	A	G	187104	0.5224	0.0006	0.0034	0.9794
HDL-C	rs8567	G	A	163068	0.5026	0	0.0037	0.6693
HDL-C	rs879620	C	T	92769	0.3826	0.0094	0.0055	0.3003
HDL-C	rs881301	T	C	94274	0.5858	0.0064	0.0048	0.05432
HDL-C	rs889398	T	C	185588	0.4393	0.0113	0.0034	0.004771
HDL-C	rs892261	T	C	91724	0.4169	0.0042	0.0048	0.5442
HDL-C	rs895330	G	C	90371	0.8076	0.017	0.0073	0.127
HDL-C	rs900144	C	T	94287	0.4261	0.0101	0.0048	0.2053
HDL-C	rs901630	T	C	187050	0.3997	0.0072	0.0035	0.04809
HDL-C	rs902695	G	A	94311	0.529	0.0117	0.0048	0.01017
HDL-C	rs903959	A	T	94259	0.3965	0.0014	0.005	0.8365
HDL-C	rs905938	T	C	187085	0.7388	0.0116	0.004	0.005764
HDL-C	rs9077	A	G	94311	0.3417	0.0013	0.0061	0.9399
HDL-C	rs925018	C	G	186870	0.7032	0.0047	0.0036	0.2152
HDL-C	rs925421	A	G	94204	0.2731	0.0049	0.0057	0.2701
HDL-C	rs9291467	C	T	94311	0.5554	0.0044	0.0049	0.2019
HDL-C	rs9294260	A	G	187109	0.4855	0.0009	0.0034	0.8249
HDL-C	rs9299	C	T	92820	0.3179	0.0014	0.0051	0.6082
HDL-C	rs930295	C	A	83347	0.8364	0.0241	0.0072	0.02878
HDL-C	rs934515	G	A	94311	0.8707	0.0083	0.0072	0.3995
HDL-C	rs9349239	A	G	94311	0.5211	0.001	0.0048	0.8275
HDL-C	rs9362662	G	A	94311	0.533	0.0094	0.0049	0.2568
HDL-C	rs9367368	C	T	186831	0.314	0.0055	0.0037	0.1404
HDL-C	rs9426003	A	G	94311	0.2652	0.0051	0.0056	0.5377
HDL-C	rs9463175	T	C	179114	0.4037	0.0078	0.0036	0.04439
HDL-C	rs9475173	A	G	94311	0.6478	0.0006	0.0054	0.9522
HDL-C	rs9494624	A	G	89699	0.2652	0.0001	0.0055	0.9184
HDL-C	rs9507983	C	T	93289	0.4195	0.0011	0.0049	0.9917
HDL-C	rs9530843	C	A	93339	0.3918	0.0023	0.0049	0.4178
HDL-C	rs9538141	A	G	93314	0.5488	0.0051	0.0048	0.862
HDL-C	rs954018	A	G	182897	0.3166	0.0001	0.0037	0.705
HDL-C	rs9540493	G	A	178086	0.5303	0.0045	0.0036	0.1972
HDL-C	rs9544915	T	C	93339	0.8602	0.005	0.0068	0.5145
HDL-C	rs9571687	A	C	93339	0.2929	0.0118	0.0051	0.02262
HDL-C	rs9595908	T	C	186062	0.5884	0.001	0.0035	0.8574
HDL-C	rs9603697	C	T	93299	0.6517	0.0082	0.005	0.3453
HDL-C	rs9615905	C	T	92817	0.5567	0.0083	0.0051	0.2902
HDL-C	rs9630985	A	C	94311	0.3377	0.0036	0.0051	0.427
HDL-C	rs967605	T	C	94311	0.8325	0.0126	0.0065	0.09844
HDL-C	rs96844	A	G	94311	0.723	0.0096	0.0054	0.08197
HDL-C	rs9687832	G	A	92798	0.8166	0.0244	0.0063	0.0004127
HDL-C	rs9688431	T	C	176613	0.93931	0.0012	0.0075	0.9289
HDL-C	rs972283	A	G	187114	0.4565	0.0287	0.0034	4.599e-16
HDL-C	rs972540	A	G	187109	0.7573	0.0079	0.0038	0.04157
HDL-C	rs977540	G	A	185327	0.2348	0.0059	0.004	0.2256
HDL-C	rs9806058	A	T	94311	0.877	0.012	0.0074	0.1433
HDL-C	rs9809534	G	C	94311	0.877	0.0098	0.0071	0.2358
HDL-C	rs9814633	G	A	94311	0.6385	0.0059	0.005	0.3139
HDL-C	rs9816226	T	A	186845	0.8087	0.0149	0.0045	0.001116
HDL-C	rs9860730	G	A	187065	0.2889	0.0071	0.0037	0.04525
HDL-C	rs987237	G	A	187040	0.2032	0.0017	0.0044	0.6985
HDL-C	rs9927848	A	C	92820	0.7665	0.0006	0.0055	0.7978
HDL-C	rs9931967	G	T	92820	0.4683	0.0019	0.0049	0.5239
HDL-C	rs9951893	C	T	91376	0.5132	0.0029	0.0049	0.4229
HDL-C	rs998584	C	A	183791	0.4855	0.026	0.0038	2.269e-11
HDL-C	rs998732	A	G	185501	0.8522	0.0036	0.0047	0.4284
hypertension	rs1000096	T	C	461880	0.401091	-0.00027363	0.000935797	0.77
hypertension	rs1000940	A	G	461880	0.698349	0.00217587	0.000993366	0.028
hypertension	rs1003081	T	C	461880	0.455131	0.00208651	0.000916302	0.023
hypertension	rs10061288	A	G	461880	0.484799	0.00692384	0.000910121	2.8e-14
hypertension	rs1006353	A	G	461880	0.24281	-2.14e-05	0.00106333	0.98
hypertension	rs10083803	T	C	461880	0.269833	-0.0011469	0.0010251	0.26
hypertension	rs10096633	T	C	461880	0.124397	-0.0014366	0.00137755	0.3
hypertension	rs10107066	C	G	461880	0.246771	0.0060136	0.00105572	1.2e-08
hypertension	rs10118701	A	G	461880	0.67799	-0.00209723	0.000972282	0.031
hypertension	rs10131890	A	C	461880	0.950886	-0.00380891	0.00210926	0.071
hypertension	rs10132280	A	C	461880	0.301363	-0.0014126	0.000997203	0.16
hypertension	rs1014194	A	C	461880	0.639849	0.000172945	0.000949935	0.86
hypertension	rs10146527	T	C	461880	0.624528	0.000170309	0.000940925	0.86
hypertension	rs10182181	A	G	461880	0.513785	0.00143084	0.000909285	0.12
hypertension	rs10195252	T	C	461880	0.594931	0.00367858	0.000925929	7.1e-05
hypertension	rs1020548	A	G	461880	0.826793	-0.00105573	0.00120352	0.38
hypertension	rs10211055	T	C	461880	0.660075	-9.16e-06	0.000961333	0.99
hypertension	rs10211901	A	G	461880	0.556709	0.00625101	0.000917731	9.7e-12
hypertension	rs10228066	T	C	461880	0.549538	-0.000597921	0.00091421	0.51
hypertension	rs10268050	T	C	461880	0.797526	-0.00195757	0.00113284	0.084
hypertension	rs10269783	A	G	461880	0.387724	0.000498886	0.000934261	0.59
hypertension	rs10275044	A	T	461880	0.200811	-0.00285418	0.00113708	0.012
hypertension	rs1035010	T	C	461880	0.259537	0.00352431	0.00103749	0.00068
hypertension	rs1038088	T	G	461880	0.480691	-0.00473132	0.000909005	1.9e-07
hypertension	rs10406431	A	G	461880	0.560138	0.002577	0.000914773	0.0048
hypertension	rs10408013	T	C	461880	0.289662	-0.00142692	0.00100488	0.16
hypertension	rs1040881	T	C	461880	0.678511	0.00113319	0.000974782	0.25
hypertension	rs10438964	T	C	461880	0.273551	-0.00280985	0.00102595	0.0062
hypertension	rs1045411	T	C	461880	0.268282	-0.0022416	0.00102897	0.029
hypertension	rs10460960	A	G	461880	0.886798	0.00184741	0.00143409	0.2
hypertension	rs10467530	C	G	461880	0.122976	0.000413469	0.00139151	0.77
hypertension	rs10469140	A	G	461880	0.513464	-0.00132709	0.000913066	0.15
hypertension	rs10477399	A	G	461880	0.185573	-0.00742075	0.00117695	2.9e-10
hypertension	rs1048932	A	C	461880	0.413268	-0.00100085	0.000923381	0.28
hypertension	rs10497807	C	G	461880	0.530002	-0.00186224	0.000911681	0.041
hypertension	rs10500326	T	G	461880	0.236408	-0.0081246	0.00107193	3.5e-14
hypertension	rs10733051	A	G	461880	0.502705	-0.000749038	0.000909512	0.41
hypertension	rs10740995	A	G	461880	0.43206	0.00826173	0.000919476	2.6e-19
hypertension	rs10744146	A	G	461880	0.513937	-0.000916141	0.000911359	0.31
hypertension	rs10745785	T	C	461880	0.663552	-0.00302282	0.000961723	0.0017
hypertension	rs10750397	A	G	461880	0.278158	0.00105339	0.00101755	0.3
hypertension	rs10754210	A	G	461880	0.31286	-0.00276011	0.000979543	0.0048
hypertension	rs1075901	T	C	461880	0.43791	0.00239974	0.000917473	0.0089
hypertension	rs10779751	A	G	461880	0.269243	-0.00229717	0.00102519	0.025
hypertension	rs10786152	A	G	461880	0.54878	-0.00666821	0.000913855	2.9e-13
hypertension	rs10797115	T	C	461880	0.542252	0.000619306	0.000915584	0.5
hypertension	rs10811660	G	A	461880	0.827002	0.00266183	0.00120254	0.027
hypertension	rs10816914	A	G	461880	0.299227	-0.00607258	0.000995014	1e-09
hypertension	rs10818810	A	G	461880	0.382497	0.00102325	0.000935395	0.27
hypertension	rs10818938	A	G	461880	0.431253	-0.0019491	0.00091941	0.034
hypertension	rs10830452	A	G	461880	0.670078	-0.000343992	0.000967644	0.72
hypertension	rs10832586	A	C	461880	0.796787	-0.0109609	0.00113114	3.3e-22
hypertension	rs10832778	C	G	461880	0.376946	0.00568465	0.000938543	1.4e-09
hypertension	rs10838122	T	C	461880	0.487077	-0.00105206	0.000917969	0.25
hypertension	rs10840606	A	G	461880	0.8223	-0.00217753	0.00120569	0.071
hypertension	rs10842240	C	G	461880	0.11698	0.00239877	0.00141532	0.09
hypertension	rs10842994	T	C	461880	0.195945	0.000147019	0.00114276	0.9
hypertension	rs10848958	T	C	461880	0.199708	0.000642784	0.00114118	0.57
hypertension	rs10867256	T	C	461880	0.556508	-0.000981493	0.000916587	0.28
hypertension	rs10876418	T	C	461880	0.233158	-0.00255218	0.00107653	0.018
hypertension	rs10878946	T	C	461880	0.724443	-0.00419012	0.00101832	3.9e-05
hypertension	rs10882101	T	C	461880	0.591287	-0.00119404	0.000924943	0.2
hypertension	rs10883553	A	C	461880	0.445805	0.000587475	0.00091545	0.52
hypertension	rs10883759	A	G	461880	0.310223	0.00170286	0.000983548	0.083
hypertension	rs10886017	A	C	461880	0.247765	0.00109128	0.00106046	0.3
hypertension	rs10887578	C	G	461880	0.497493	0.00269273	0.000914983	0.0033
hypertension	rs10893829	T	C	461880	0.855091	0.00070446	0.00129349	0.59
hypertension	rs10915840	A	G	461880	0.274223	-0.0013439	0.00102457	0.19
hypertension	rs10920678	A	G	461880	0.437378	0.00295318	0.000916773	0.0013
hypertension	rs10923724	T	C	461880	0.568154	0.00105395	0.000919864	0.25
hypertension	rs10929925	A	C	461880	0.428159	-0.00234257	0.000919104	0.011
hypertension	rs10930641	A	G	461880	0.60283	-0.00448234	0.000929596	1.4e-06
hypertension	rs10931284	T	C	461880	0.636343	0.00522001	0.000945315	3.4e-08
hypertension	rs10935143	A	G	461880	0.448527	-0.00148808	0.000915527	0.1
hypertension	rs10938397	A	G	461880	0.5656	-0.00348468	0.000919036	0.00015
hypertension	rs10953620	A	C	461880	0.522259	-0.00180823	0.000910891	0.047
hypertension	rs10962549	T	C	461880	0.166808	0.00126649	0.00122012	0.3
hypertension	rs10971712	T	C	461880	0.106124	-0.0037363	0.00147615	0.011
hypertension	rs10974438	A	C	461880	0.648738	0.00157203	0.000953739	0.099
hypertension	rs10989568	A	G	461880	0.471245	0.000228365	0.000913031	0.8
hypertension	rs11063028	T	C	461880	0.827585	0.000241009	0.00120377	0.84
hypertension	rs11066301	A	G	461880	0.573451	-0.0101693	0.000918604	1.7e-28
hypertension	rs1106908	A	G	461880	0.446788	-0.00206992	0.000914923	0.024
hypertension	rs11070332	A	G	461880	0.348607	0.00331963	0.000958433	0.00053
hypertension	rs11074446	T	C	461880	0.869243	0.00330973	0.0013743	0.016
hypertension	rs11075489	T	C	461880	0.481998	-0.0016169	0.000912591	0.076
hypertension	rs11115176	T	C	461880	0.762945	0.000225521	0.00107107	0.83
hypertension	rs11118308	A	G	461880	0.55064	6.59e-05	0.00091298	0.94
hypertension	rs11150911	A	C	461880	0.27757	0.00143958	0.00101809	0.16
hypertension	rs11153070	C	G	461880	0.830397	-0.00671458	0.00121767	3.5e-08
hypertension	rs11199851	A	C	461880	0.795212	-0.00672666	0.00113141	2.8e-09
hypertension	rs11214003	A	C	461880	0.273102	0.00726816	0.0010253	1.4e-12
hypertension	rs11229555	T	G	461880	0.239832	-0.00594753	0.00106686	2.5e-08
hypertension	rs11249244	A	G	461880	0.624771	0.00731196	0.000947682	1.2e-14
hypertension	rs112498319	C	A	461880	0.414321	0.0025032	0.000931865	0.0072
hypertension	rs11251352	A	G	461880	0.397463	-0.00312235	0.000930406	0.00079
hypertension	rs11257655	T	C	461880	0.208238	0.00286531	0.00111942	0.01
hypertension	rs1127215	T	C	461880	0.420114	0.00095825	0.000920423	0.3
hypertension	rs113086489	T	C	461880	0.545865	0.00627097	0.000919601	9.2e-12
hypertension	rs114447556	T	C	461880	0.082485	0.00161879	0.00169156	0.34
hypertension	rs11496125	T	C	461880	0.425269	0.00284367	0.00092491	0.0021
hypertension	rs115505614	T	C	461880	0.051081	0.00452575	0.00209831	0.031
hypertension	rs11577179	A	G	461880	0.369533	0.00075693	0.000943592	0.42
hypertension	rs11583122	T	C	461880	0.083696	0.00558076	0.00164307	0.00068
hypertension	rs11600990	T	C	461880	0.163781	0.00168523	0.00122996	0.17
hypertension	rs11611246	T	G	461880	0.211618	0.000464904	0.00111268	0.68
hypertension	rs11611496	A	G	461880	0.227661	-0.00125167	0.00108452	0.25
hypertension	rs11629783	C	G	461880	0.772906	-0.00177776	0.00108649	0.1
hypertension	rs11635675	T	G	461880	0.656476	-0.00223856	0.000958594	0.02
hypertension	rs11657492	G	T	461880	0.101553	-0.00242015	0.00150656	0.11
hypertension	rs11659764	A	T	461880	0.053083	0.00267139	0.00204001	0.19
hypertension	rs11668301	A	G	461880	0.845908	0.00462532	0.00125971	0.00024
hypertension	rs11672660	T	C	461880	0.194216	-0.00292729	0.00114829	0.011
hypertension	rs11680058	A	G	461880	0.869866	0.00529048	0.001455	0.00028
hypertension	rs11692449	T	C	461880	0.633141	0.00683289	0.000941831	4e-13
hypertension	rs116953931	A	G	461880	0.036785	0.00263795	0.00242753	0.28
hypertension	rs117001013	C	T	461880	0.914662	0.00365016	0.00163037	0.025
hypertension	rs11724647	A	T	461880	0.183727	-0.00920188	0.0011751	4.8e-15
hypertension	rs11736228	A	T	461880	0.749555	0.000312948	0.00104759	0.77
hypertension	rs11753081	T	G	461880	0.824917	-0.00407557	0.00119543	0.00065
hypertension	rs11759026	G	A	461880	0.228423	-0.0044352	0.00108754	4.5e-05
hypertension	rs11773362	T	C	461880	0.336158	-0.00130385	0.000962752	0.18
hypertension	rs11781222	T	C	461880	0.862248	-0.00238127	0.00132498	0.072
hypertension	rs11781699	T	C	461880	0.817169	-0.00496021	0.00117668	2.5e-05
hypertension	rs11783247	T	C	461880	0.540361	-0.00710488	0.000915084	8.2e-15
hypertension	rs11790280	T	C	461880	0.619651	-0.00319458	0.000940049	0.00068
hypertension	rs11792069	A	G	461880	0.816474	0.00181052	0.00117775	0.12
hypertension	rs11793035	C	T	461880	0.327198	0.00285605	0.00098337	0.0037
hypertension	rs11847049	C	G	461880	0.785851	-0.00633575	0.00110975	1.1e-08
hypertension	rs11855853	T	C	461880	0.269359	-0.00297629	0.00103036	0.0039
hypertension	rs11866815	T	C	461880	0.252072	-0.00386967	0.00105068	0.00023
hypertension	rs11880337	T	C	461880	0.859945	-0.0100855	0.00130995	1.4e-14
hypertension	rs11889536	A	G	461880	0.846549	0.00246811	0.00126281	0.051
hypertension	rs11915371	A	C	461880	0.792796	-0.00140573	0.00112291	0.21
hypertension	rs11945861	A	G	461880	0.237997	-0.000446531	0.00107472	0.68
hypertension	rs11987383	A	C	461880	0.872144	-0.00335841	0.00137035	0.014
hypertension	rs12033257	A	G	461880	0.617655	0.00270321	0.000942303	0.0041
hypertension	rs12035149	C	G	461880	0.78647	0.00113635	0.00111006	0.31
hypertension	rs12035750	T	C	461880	0.617093	-0.00649695	0.000936331	4e-12
hypertension	rs12041258	T	C	461880	0.772198	0.00130281	0.00108364	0.23
hypertension	rs12042908	A	G	461880	0.437702	-2.8e-05	0.00091683	0.98
hypertension	rs12042959	A	G	461880	0.856117	0.0023914	0.00130181	0.066
hypertension	rs12044597	A	G	461880	0.491721	0.00431097	0.000909404	2.1e-06
hypertension	rs12098284	T	C	461880	0.123716	0.00228891	0.00137977	0.097
hypertension	rs12101393	C	G	461880	0.782752	0.00194111	0.00110828	0.08
hypertension	rs12147845	T	C	461880	0.116183	-0.00116463	0.00142395	0.41
hypertension	rs1218822	A	G	461880	0.66147	0.0018613	0.000962664	0.053
hypertension	rs12189178	T	C	461880	0.032446	0.00019281	0.00257115	0.94
hypertension	rs12236906	T	C	461880	0.988154	0.0068105	0.00420408	0.11
hypertension	rs12258967	C	G	461880	0.700686	0.0112417	0.000994291	1.2e-29
hypertension	rs1229057	T	C	461880	0.11698	0.00305933	0.00142073	0.031
hypertension	rs12364470	T	G	461880	0.835455	-0.00188503	0.00122653	0.12
hypertension	rs1241986	A	G	461880	0.849107	-0.000310231	0.00127922	0.81
hypertension	rs12420725	A	G	461880	0.943024	0.00298906	0.00196438	0.13
hypertension	rs12422552	C	G	461880	0.268297	-0.00216855	0.00103018	0.035
hypertension	rs12429545	A	G	461880	0.129311	0.00347454	0.00136777	0.011
hypertension	rs12439798	T	G	461880	0.433712	0.00110589	0.000919402	0.23
hypertension	rs12443621	A	G	461880	0.532144	-0.00323972	0.000912002	0.00038
hypertension	rs12446632	A	G	461880	0.142464	-0.00103655	0.00130208	0.43
hypertension	rs12448257	A	G	461880	0.215666	-5.48e-05	0.00111377	0.96
hypertension	rs12448738	A	C	461880	0.866145	-0.00173501	0.0013373	0.19
hypertension	rs12479233	A	T	461880	0.485966	-0.000188158	0.000908576	0.84
hypertension	rs12481075	T	C	461880	0.721236	0.00626049	0.00102322	9.5e-10
hypertension	rs12514473	T	C	461880	0.757966	0.0019115	0.00105978	0.071
hypertension	rs12535894	C	G	461880	0.898685	-0.0110515	0.00150793	2.3e-13
hypertension	rs12564992	A	G	461880	0.889158	-0.000786325	0.00144724	0.59
hypertension	rs12567136	T	C	461880	0.162441	-0.0162885	0.00123241	7e-40
hypertension	rs12575252	C	G	461880	0.347372	-0.00107835	0.000960295	0.26
hypertension	rs12577642	A	T	461880	0.682986	-0.00457123	0.000977767	2.9e-06
hypertension	rs12587412	T	G	461880	0.476878	0.00233588	0.000912843	0.011
hypertension	rs12593036	A	G	461880	0.6958	0.00624487	0.000992747	3.2e-10
hypertension	rs12595158	T	C	461880	0.019388	-0.00553227	0.0032989	0.094
hypertension	rs12602912	T	C	461880	0.195303	0.000280916	0.00114768	0.81
hypertension	rs1260326	T	C	461880	0.395674	0.00169226	0.000928069	0.068
hypertension	rs12609744	T	C	461880	0.703081	-0.00141421	0.000996427	0.16
hypertension	rs12615778	A	G	461880	0.705885	0.000803192	0.000998525	0.42
hypertension	rs12627514	C	G	461880	0.283772	0.00697336	0.00101195	5.5e-12
hypertension	rs12640250	C	A	461880	0.714758	0.00479437	0.00100988	2.1e-06
hypertension	rs12655756	A	T	461880	0.371425	0.0032119	0.000944416	0.00067
hypertension	rs12675063	A	T	461880	0.883733	-0.00429508	0.0014189	0.0025
hypertension	rs12680842	A	G	461880	0.682572	-0.000790973	0.000978546	0.42
hypertension	rs12694021	A	C	461880	0.434213	0.00159535	0.000916848	0.082
hypertension	rs12705982	T	C	461880	0.470419	0.00524977	0.00091459	9.5e-09
hypertension	rs12719778	T	C	461880	0.536016	0.00372134	0.000911801	4.5e-05
hypertension	rs12731372	T	C	461880	0.243562	-0.000852654	0.0010621	0.42
hypertension	rs1274652	C	G	461880	0.8558	0.00757579	0.00129522	4.9e-09
hypertension	rs1275988	T	C	461880	0.615226	-0.0142017	0.000935508	4.7e-52
hypertension	rs12776880	A	T	461880	0.715764	0.00104597	0.00100998	0.3
hypertension	rs12802972	A	G	461880	0.430522	0.00332957	0.00092051	0.0003
hypertension	rs1285245	C	G	461880	0.374352	-0.000894838	0.000941326	0.34
hypertension	rs12885454	A	C	461880	0.355437	-0.00305441	0.000952154	0.0013
hypertension	rs12888545	A	G	461880	0.748754	-0.00189777	0.00105128	0.071
hypertension	rs12906962	T	C	461880	0.679638	-0.00693979	0.000981681	1.6e-12
hypertension	rs12922346	C	G	461880	0.267647	-0.00199808	0.00103593	0.054
hypertension	rs12939549	A	G	461880	0.560317	0.00357748	0.000915757	9.4e-05
hypertension	rs1296328	A	C	461880	0.440918	0.00304709	0.000920044	0.00093
hypertension	rs12964689	A	G	461880	0.510043	0.00466536	0.000910217	3e-07
hypertension	rs12976792	A	G	461880	0.764557	0.00638888	0.00107593	2.9e-09
hypertension	rs13021737	A	G	461880	0.171786	-0.00631765	0.00120351	1.5e-07
hypertension	rs13041756	C	T	461880	0.104852	0.00161002	0.00148836	0.28
hypertension	rs13047416	C	G	461880	0.62301	0.00209298	0.000941771	0.026
hypertension	rs13072095	T	C	461880	0.666658	0.000655972	0.000963169	0.5
hypertension	rs13072556	A	C	461880	0.266165	-0.00581341	0.00103673	2.1e-08
hypertension	rs13107325	T	C	461880	0.074908	-0.0140872	0.00172845	3.6e-16
hypertension	rs13110266	A	G	461880	0.416443	-0.000709294	0.000924021	0.44
hypertension	rs13154725	A	G	461880	0.421594	0.00505002	0.000920102	4.1e-08
hypertension	rs13174863	A	G	461880	0.851841	0.00117064	0.00128952	0.36
hypertension	rs1317617	A	G	461880	0.194869	0.00161896	0.00114668	0.16
hypertension	rs13191362	A	G	461880	0.875646	0.00562601	0.00138181	4.7e-05
hypertension	rs13201877	A	G	461880	0.86634	-0.00197921	0.0013501	0.14
hypertension	rs1320903	A	G	461880	0.319746	0.00161202	0.000975546	0.098
hypertension	rs13209872	C	G	461880	0.344057	-0.000938527	0.000960147	0.33
hypertension	rs13209968	C	G	461880	0.523569	0.00428569	0.000909339	2.4e-06
hypertension	rs13227658	T	C	461880	0.552173	-0.00205093	0.000916387	0.025
hypertension	rs1323068	A	G	461880	0.316168	-0.00180519	0.000978052	0.065
hypertension	rs13240600	A	G	461880	0.845215	0.00528878	0.00125727	2.6e-05
hypertension	rs1324110	C	G	461880	0.442687	-0.00110911	0.000918384	0.23
hypertension	rs13247665	T	C	461880	0.640145	-0.00125599	0.000946375	0.18
hypertension	rs13262861	C	A	461880	0.825244	0.000615618	0.00121249	0.61
hypertension	rs13263601	A	C	461880	0.651521	-0.00239002	0.000953186	0.012
hypertension	rs13290794	A	G	461880	0.368198	-0.00425985	0.000942309	6.2e-06
hypertension	rs13292976	T	C	461880	0.436615	0.00279332	0.000916978	0.0023
hypertension	rs13321566	A	G	461880	0.831877	-0.00312379	0.0012154	0.01
hypertension	rs13329567	T	C	461880	0.222981	-0.0039737	0.00109066	0.00027
hypertension	rs13417156	T	C	461880	0.567058	0.000683971	0.000918168	0.46
hypertension	rs13426680	A	G	461880	0.936159	0.00162211	0.00185971	0.38
hypertension	rs13432055	T	C	461880	0.712931	-0.0026225	0.00101052	0.0095
hypertension	rs1358808	C	G	461880	0.667555	-0.00223193	0.000968296	0.021
hypertension	rs1359790	A	G	461880	0.287206	0.00188637	0.00100602	0.061
hypertension	rs1362910	A	G	461880	0.419893	0.00229312	0.0009245	0.013
hypertension	rs1365466	T	C	461880	0.743758	-0.00299909	0.00104463	0.0041
hypertension	rs1371108	A	C	461880	0.3176	0.00166327	0.00097667	0.089
hypertension	rs13737	T	G	461880	0.253263	-0.00128292	0.00104875	0.22
hypertension	rs1405348	A	G	461880	0.434399	-0.00545417	0.000918168	2.8e-09
hypertension	rs1412235	C	G	461880	0.324481	0.00359418	0.000971923	0.00022
hypertension	rs1412830	C	T	461880	0.626044	-0.000100832	0.000943519	0.91
hypertension	rs141521721	A	C	461880	0.024296	0.00429875	0.00296387	0.15
hypertension	rs1426371	G	A	461880	0.740113	-0.00286077	0.00104602	0.0062
hypertension	rs1431659	A	G	461880	0.271426	0.00277313	0.00102756	0.007
hypertension	rs1436343	A	G	461880	0.417161	-0.00183127	0.000922545	0.047
hypertension	rs1437929	A	G	461880	0.290774	0.00140832	0.00100153	0.16
hypertension	rs1451533	A	G	461880	0.273514	0.00314028	0.00102737	0.0022
hypertension	rs1452075	T	C	461880	0.73448	0.00265473	0.00102891	0.0099
hypertension	rs1454687	C	G	461880	0.48458	0.00232916	0.00090963	0.01
hypertension	rs1455137	A	C	461880	0.629017	-0.00141414	0.000940928	0.13
hypertension	rs145678014	G	T	461880	0.955476	0.00365195	0.00221453	0.099
hypertension	rs1477887	A	G	461880	0.464236	-0.00100006	0.000912296	0.27
hypertension	rs148766658	C	T	461880	0.035678	-0.00334369	0.00248816	0.18
hypertension	rs1493694	T	C	461880	0.107994	0.00266421	0.00146385	0.069
hypertension	rs1512065	A	G	461880	0.230119	0.00212599	0.00110036	0.053
hypertension	rs1522569	T	G	461880	0.815607	0.00108078	0.00117461	0.36
hypertension	rs1531583	T	G	461880	0.038932	-0.00253406	0.00235585	0.28
hypertension	rs1544459	T	C	461880	0.543721	0.0024453	0.000912225	0.0073
hypertension	rs1554193	A	T	461880	0.484391	-0.00176868	0.00091142	0.052
hypertension	rs156151	C	G	461880	0.197394	-0.00164671	0.00114097	0.15
hypertension	rs1561927	T	C	461880	0.731638	0.00116142	0.00103227	0.26
hypertension	rs159032	T	C	461880	0.245915	0.00345138	0.00105686	0.0011
hypertension	rs1608445	A	G	461880	0.42541	0.00109796	0.00092429	0.23
hypertension	rs1625427	T	C	461880	0.638293	0.00178485	0.00095182	0.061
hypertension	rs1657930	A	G	461880	0.80294	-0.00411698	0.00114243	0.00031
hypertension	rs1658820	T	G	461880	0.245731	0.000203101	0.00106375	0.85
hypertension	rs1668633	T	C	461880	0.570682	0.000807008	0.000920728	0.38
hypertension	rs16828086	C	G	461880	0.61653	0.00164575	0.000941113	0.08
hypertension	rs16851483	T	G	461880	0.066119	0.00424201	0.00183037	0.02
hypertension	rs16906845	A	G	461880	0.057003	-0.00326882	0.00196117	0.096
hypertension	rs16907751	T	C	461880	0.096317	-0.0051583	0.00154465	0.00084
hypertension	rs16932761	A	G	461880	0.251866	-0.00262081	0.0010526	0.013
hypertension	rs16966801	A	G	461880	0.803251	-0.000433915	0.00114443	0.7
hypertension	rs1700137	T	C	461880	0.30543	-0.00231684	0.00098989	0.019
hypertension	rs17013314	G	A	461880	0.026803	-0.0050588	0.00284755	0.076
hypertension	rs17014375	T	G	461880	0.867594	-0.00156498	0.00134255	0.24
hypertension	rs17035438	A	G	461880	0.095233	2.72e-05	0.00156688	0.99
hypertension	rs17056301	T	C	461880	0.743562	-0.00631243	0.00104463	1.5e-09
hypertension	rs17069831	T	C	461880	0.282696	-0.00125638	0.00101749	0.22
hypertension	rs17094222	T	C	461880	0.786375	-0.000931102	0.00111337	0.4
hypertension	rs17105272	T	C	461880	0.328849	-0.00167772	0.000974654	0.085
hypertension	rs17168486	T	C	461880	0.17332	0.000535014	0.00120663	0.66
hypertension	rs17203016	A	G	461880	0.799373	-0.000516862	0.0011375	0.65
hypertension	rs17207196	T	C	461880	0.419163	-0.00504156	0.000921444	4.5e-08
hypertension	rs17261179	T	C	461880	0.5138	0.00260137	0.00090919	0.0042
hypertension	rs1730859	A	G	461880	0.658065	-0.000733378	0.000964793	0.45
hypertension	rs17327461	T	C	461880	0.438477	0.00140567	0.000917301	0.13
hypertension	rs17391694	T	C	461880	0.136938	0.000299086	0.0013181	0.82
hypertension	rs17446091	T	C	461880	0.798199	-0.00336113	0.00113388	0.003
hypertension	rs17531363	A	C	461880	0.703154	0.0041923	0.0010012	2.8e-05
hypertension	rs17538472	T	C	461880	0.195602	0.0025906	0.00115382	0.025
hypertension	rs17551974	A	C	461880	0.185726	-0.000250811	0.00116845	0.83
hypertension	rs17636031	T	C	461880	0.710326	-0.00372967	0.00100525	0.00021
hypertension	rs17681451	A	G	461880	0.080887	6.05e-05	0.00166877	0.97
hypertension	rs17681708	T	C	461880	0.670932	-0.00286358	0.000968304	0.0031
hypertension	rs17724992	A	G	461880	0.7322	0.00564331	0.00103001	4.3e-08
hypertension	rs17757975	T	C	461880	0.851593	0.00273533	0.00127922	0.032
hypertension	rs17791513	A	G	461880	0.938594	0.00529948	0.00190521	0.0054
hypertension	rs17802463	T	G	461880	0.272025	-0.00321128	0.00102315	0.0017
hypertension	rs17806379	T	C	461880	0.182816	-0.00313776	0.00117937	0.0078
hypertension	rs17820822	T	G	461880	0.644005	0.00198198	0.000949247	0.037
hypertension	rs1782507	T	G	461880	0.656002	-0.00187607	0.00095612	0.05
hypertension	rs1787267	C	G	461880	0.060249	0.00235305	0.00191129	0.22
hypertension	rs1789165	A	G	461880	0.629188	-0.00191373	0.000941645	0.042
hypertension	rs1800961	T	C	461880	0.030964	-0.00121003	0.00262611	0.64
hypertension	rs1801645	C	T	461880	0.25878	0.00447017	0.0010401	1.7e-05
hypertension	rs1814170	A	T	461880	0.899764	0.00219075	0.00152463	0.15
hypertension	rs1852006	A	G	461880	0.356968	-0.00110075	0.000948685	0.25
hypertension	rs1853639	A	G	461880	0.627327	-0.00176573	0.000942271	0.061
hypertension	rs1862451	A	G	461880	0.732143	0.00427069	0.0010272	3.2e-05
hypertension	rs1865341	T	C	461880	0.761583	-0.000335034	0.00107128	0.75
hypertension	rs1866510	T	C	461880	0.344877	-0.00117323	0.000955145	0.22
hypertension	rs1884389	T	C	461880	0.438177	-0.00241167	0.00092057	0.0088
hypertension	rs1884897	A	G	461880	0.372651	-0.00150333	0.000944696	0.11
hypertension	rs1899689	T	C	461880	0.389736	0.00031391	0.000931787	0.74
hypertension	rs1899951	T	C	461880	0.12198	-0.00240574	0.00138761	0.083
hypertension	rs1903579	C	G	461880	0.547006	0.0018368	0.000912894	0.044
hypertension	rs1909586	T	G	461880	0.603285	-0.00223578	0.000940267	0.017
hypertension	rs1927790	T	C	461880	0.586786	-0.00081087	0.000924627	0.38
hypertension	rs1928295	T	C	461880	0.568752	0.0015289	0.000917577	0.096
hypertension	rs1937684	A	T	461880	0.654123	-0.000914302	0.000959404	0.34
hypertension	rs1941697	A	G	461880	0.449221	-0.000313352	0.000914377	0.73
hypertension	rs1951455	T	C	461880	0.283053	0.00311027	0.0010117	0.0021
hypertension	rs1956151	A	G	461880	0.823959	-0.00122833	0.00119187	0.3
hypertension	rs1973993	T	C	461880	0.403549	-0.00342502	0.000924864	0.00021
hypertension	rs1982441	T	G	461880	0.130323	7.62e-05	0.00135426	0.96
hypertension	rs2010281	A	G	461880	0.34421	-0.00461536	0.000958448	1.5e-06
hypertension	rs2012927	A	G	461880	0.316861	0.00144461	0.000979786	0.14
hypertension	rs2030342	T	C	461880	0.556624	0.00167762	0.000916681	0.067
hypertension	rs2033529	A	G	461880	0.712077	-0.002052	0.00100753	0.042
hypertension	rs2066827	T	G	461880	0.766873	-0.000210016	0.00107381	0.84
hypertension	rs2075205	A	T	461880	0.586073	0.00121445	0.000924536	0.19
hypertension	rs2075650	A	G	461880	0.854623	0.00122822	0.00129136	0.34
hypertension	rs208015	T	C	461880	0.0683607	0.000448551	0.00180486	0.8
hypertension	rs2080454	A	C	461880	0.613172	-0.00362526	0.000939629	0.00011
hypertension	rs2100814	A	G	461880	0.415943	0.0011721	0.00092645	0.21
hypertension	rs2122042	T	G	461880	0.208838	-0.000203728	0.00111808	0.86
hypertension	rs2124499	C	G	461880	0.368683	-0.000121303	0.000943349	0.9
hypertension	rs2143253	A	G	461880	0.126443	-0.0030361	0.00137365	0.027
hypertension	rs2154297	T	C	461880	0.70484	-0.0029366	0.000996123	0.0032
hypertension	rs215632	A	G	461880	0.372624	0.00179846	0.000943929	0.057
hypertension	rs2160077	A	G	461880	0.42442	-0.000903992	0.000921487	0.33
hypertension	rs2163188	C	G	461880	0.486266	0.00468379	0.00091028	2.7e-07
hypertension	rs2170382	T	C	461880	0.114255	-0.000470608	0.00143388	0.74
hypertension	rs2174307	C	G	461880	0.414813	0.00291386	0.000922136	0.0016
hypertension	rs217671	A	G	461880	0.727354	-0.00332395	0.00102312	0.0012
hypertension	rs2185027	A	C	461880	0.714623	0.00177278	0.00100641	0.078
hypertension	rs2190788	T	G	461880	0.31962	0.00102757	0.000979687	0.29
hypertension	rs2192158	A	G	461880	0.446707	0.00189359	0.000913732	0.038
hypertension	rs2228213	A	G	461880	0.346129	-0.0015551	0.000955222	0.1
hypertension	rs223051	T	C	461880	0.668523	0.000309965	0.000967012	0.75
hypertension	rs2230590	T	C	461880	0.484274	-0.001948	0.000909916	0.032
hypertension	rs2237895	A	C	461880	0.584314	-0.000125837	0.000921177	0.89
hypertension	rs2268382	A	C	461880	0.673817	-0.00414307	0.000968875	1.9e-05
hypertension	rs2275426	A	G	461880	0.435211	0.000668691	0.000916015	0.47
hypertension	rs2280141	T	G	461880	0.5283	0.00224248	0.000910895	0.014
hypertension	rs2282231	T	C	461880	0.212384	0.00297565	0.00111489	0.0076
hypertension	rs2283093	T	C	461880	0.202882	0.00207023	0.00113052	0.067
hypertension	rs2283164	A	G	461880	0.94459	0.00254974	0.00198773	0.2
hypertension	rs2293605	T	C	461880	0.120329	-0.00126721	0.00139941	0.37
hypertension	rs2304130	A	G	461880	0.915053	-0.00495945	0.00163256	0.0024
hypertension	rs2304607	A	G	461880	0.863046	-0.00612533	0.00133389	4.4e-06
hypertension	rs2307111	T	C	461880	0.605038	-0.00103583	0.000930616	0.27
hypertension	rs231361	A	G	461880	0.250709	0.00265971	0.00105095	0.011
hypertension	rs2357760	A	G	461880	0.679629	0.0021871	0.00097609	0.025
hypertension	rs2365389	T	C	461880	0.408109	-0.00118454	0.000927334	0.2
hypertension	rs2367112	T	G	461880	0.50226	0.000869497	0.000909437	0.34
hypertension	rs2425857	A	G	461880	0.444687	0.00125342	0.00091576	0.17
hypertension	rs2429150	A	C	461880	0.593558	-0.00167259	0.000929162	0.072
hypertension	rs243024	A	G	461880	0.451223	-0.00147344	0.000914051	0.11
hypertension	rs244665	A	G	461880	0.717544	0.00111732	0.00101225	0.27
hypertension	rs2456530	T	C	461880	0.132717	0.00378537	0.00134674	0.0049
hypertension	rs2465043	A	G	461880	0.351676	-0.00176837	0.000956272	0.064
hypertension	rs2479958	A	G	461880	0.483037	0.00133615	0.00092099	0.15
hypertension	rs248139	A	G	461880	0.200876	-0.000178307	0.00114322	0.88
hypertension	rs2481665	T	C	461880	0.564222	0.00143638	0.00091415	0.12
hypertension	rs2516739	A	G	461880	0.219255	-0.00299212	0.00109969	0.0065
hypertension	rs2543132	C	G	461880	0.812384	0.00196901	0.00116848	0.092
hypertension	rs25832	A	G	461880	0.722795	0.00394255	0.00101433	0.0001
hypertension	rs2605603	A	G	461880	0.481275	-0.0013688	0.000911829	0.13
hypertension	rs2619976	T	C	461880	0.413272	0.00147266	0.000928478	0.11
hypertension	rs262956	T	G	461880	0.353072	0.00410755	0.000954024	1.7e-05
hypertension	rs2642588	T	G	461880	0.301236	2.57e-05	0.000993553	0.98
hypertension	rs2721965	A	C	461880	0.666132	0.00208711	0.00096495	0.031
hypertension	rs2727301	T	C	461880	0.752225	0.00261305	0.00105649	0.013
hypertension	rs2731222	A	C	461880	0.26913	-0.000712237	0.00102714	0.49
hypertension	rs2733287	A	C	461880	0.511466	-0.00165573	0.000910245	0.069
hypertension	rs273504	A	G	461880	0.577823	-0.00206905	0.000921293	0.025
hypertension	rs273697	A	G	461880	0.474263	-0.00182724	0.0009123	0.045
hypertension	rs2781668	T	C	461880	0.165646	0.000257394	0.00122424	0.83
hypertension	rs2796441	A	G	461880	0.418494	-0.00156029	0.000920571	0.09
hypertension	rs279744	A	C	461880	0.309341	-0.0030224	0.000987212	0.0022
hypertension	rs2800733	A	G	461880	0.709069	0.00340476	0.00100189	0.00068
hypertension	rs2814992	A	G	461880	0.670469	-0.00401922	0.000965591	3.1e-05
hypertension	rs2820311	A	G	461880	0.664262	-0.0050683	0.000961154	1.3e-07
hypertension	rs28350	A	G	461880	0.179353	0.00121104	0.00118964	0.31
hypertension	rs2836961	A	C	461880	0.624188	-0.000861688	0.000940699	0.36
hypertension	rs2838006	T	C	461880	0.354212	-0.000738896	0.000953866	0.44
hypertension	rs284227	T	C	461880	0.757183	-0.0023664	0.00106053	0.026
hypertension	rs2842385	A	G	461880	0.801501	0.00268287	0.00114175	0.019
hypertension	rs28505901	G	A	461880	0.75548	0.00171744	0.0010577	0.1
hypertension	rs2850969	T	C	461880	0.851288	0.00300605	0.00127869	0.019
hypertension	rs2866816	T	C	461880	0.736593	0.00066531	0.00103592	0.52
hypertension	rs286925	A	G	461880	0.180901	-0.00100999	0.00120329	0.4
hypertension	rs28719468	C	T	461880	0.161998	0.00392087	0.00123565	0.0015
hypertension	rs2875762	C	G	461880	0.242959	0.00270822	0.00106442	0.011
hypertension	rs2890652	T	C	461880	0.839548	-0.00358047	0.00123659	0.0038
hypertension	rs291367	G	A	461880	0.627267	0.00204392	0.000938533	0.029
hypertension	rs2925979	T	C	461880	0.299955	0.00680509	0.000993182	7.3e-12
hypertension	rs2972144	A	G	461880	0.352405	-0.00454339	0.000950388	1.7e-06
hypertension	rs29938	T	C	461880	0.341344	-0.00287807	0.000961654	0.0028
hypertension	rs3134438	A	C	461880	0.276541	0.000169578	0.0010249	0.87
hypertension	rs3217792	C	T	461880	0.914748	-0.000767091	0.00166425	0.64
hypertension	rs326889	T	C	461880	0.396516	-0.00150426	0.000931399	0.11
hypertension	rs329122	A	G	461880	0.420014	-0.00195502	0.000922428	0.034
hypertension	rs329277	T	G	461880	0.51415	0.000720615	0.000914628	0.43
hypertension	rs329651	T	G	461880	0.803992	0.00084023	0.00115108	0.47
hypertension	rs331949	T	C	461880	0.629572	-0.0059429	0.000942115	2.8e-10
hypertension	rs340025	T	C	461880	0.420096	-0.00290493	0.000924962	0.0017
hypertension	rs340874	T	C	461880	0.43198	-0.00122074	0.000915644	0.18
hypertension	rs34584161	A	G	461880	0.76444	-0.000702364	0.00107085	0.51
hypertension	rs348330	G	A	461880	0.367844	0.00137584	0.00094579	0.15
hypertension	rs34855922	A	G	461880	0.720422	0.00122066	0.00101196	0.23
hypertension	rs35352848	T	C	461880	0.796585	-0.00100707	0.00112842	0.37
hypertension	rs355777	C	G	461880	0.407569	0.00211304	0.000927558	0.023
hypertension	rs35895680	C	A	461880	0.673361	0.00614525	0.000975957	3e-10
hypertension	rs362307	T	C	461880	0.074594	0.00435241	0.00174287	0.013
hypertension	rs3736485	A	G	461880	0.460858	0.00157817	0.000916708	0.085
hypertension	rs3739733	A	G	461880	0.777494	-0.00300268	0.00109552	0.0061
hypertension	rs3753549	T	C	461880	0.868886	-0.00105201	0.00134844	0.44
hypertension	rs3772071	T	C	461880	0.70152	0.00206398	0.000993883	0.038
hypertension	rs3781099	T	C	461880	0.081732	0.000742353	0.00165824	0.65
hypertension	rs3800229	T	G	461880	0.713605	-0.00106903	0.00100906	0.29
hypertension	rs3800649	A	G	461880	0.276141	0.00160558	0.00101828	0.11
hypertension	rs3802177	A	G	461880	0.309793	-0.00134986	0.000985268	0.17
hypertension	rs3803286	A	G	461880	0.333235	0.00173957	0.000964811	0.071
hypertension	rs3807566	T	G	461880	0.438267	-0.0015953	0.000918048	0.082
hypertension	rs3810291	A	G	461880	0.674987	0.0039556	0.000970497	4.6e-05
hypertension	rs3814883	T	C	461880	0.482446	0.00466815	0.00091334	3.2e-07
hypertension	rs3822683	A	G	461880	0.777608	0.00447797	0.00109901	4.6e-05
hypertension	rs3826705	T	C	461880	0.883484	-0.0044531	0.00141938	0.0017
hypertension	rs3829849	T	C	461880	0.368796	0.000650996	0.000942465	0.49
hypertension	rs3844598	A	G	461880	0.473691	-0.000526295	0.000911281	0.56
hypertension	rs3845281	A	G	461880	0.095441	0.0003626	0.00155012	0.82
hypertension	rs3849570	A	C	461880	0.345798	0.00364601	0.000955056	0.00013
hypertension	rs3850422	A	G	461880	0.44552	-0.00190181	0.000923567	0.039
hypertension	rs3851083	A	G	461880	0.434353	-0.000723708	0.000919003	0.43
hypertension	rs3887080	A	G	461880	0.125451	-0.000334436	0.00137177	0.81
hypertension	rs3887925	T	C	461880	0.549347	-0.00150603	0.000915659	0.1
hypertension	rs3902951	T	G	461880	0.762843	-0.00136114	0.00108183	0.21
hypertension	rs3915844	A	G	461880	0.131162	0.00173517	0.00134608	0.2
hypertension	rs40067	A	G	461880	0.170179	-0.00576613	0.0012137	2e-06
hypertension	rs40245	A	T	461880	0.352638	0.00255645	0.00095744	0.0076
hypertension	rs4077093	T	G	461880	0.215815	0.00314797	0.00111344	0.0047
hypertension	rs41277236	T	C	461880	0.043142	0.00267616	0.00231117	0.25
hypertension	rs4148155	A	G	461880	0.886776	0.00320364	0.00143171	0.025
hypertension	rs419261	T	C	461880	0.406368	-0.000314166	0.000923491	0.73
hypertension	rs4278019	A	T	461880	0.284924	0.00364598	0.0010078	0.0003
hypertension	rs427943	A	C	461880	0.440311	-0.000339713	0.000919855	0.71
hypertension	rs4281707	G	A	461880	0.542566	0.00217832	0.000913051	0.017
hypertension	rs4284600	T	C	461880	0.53292	-0.000862801	0.000916856	0.35
hypertension	rs4303732	T	C	461880	0.59804	-0.00141095	0.000927098	0.13
hypertension	rs4307239	A	G	461880	0.541139	-0.000711226	0.000914619	0.44
hypertension	rs4366093	T	C	461880	0.321565	-0.00157865	0.000976314	0.11
hypertension	rs4372296	A	C	461880	0.779362	-0.000999663	0.00109714	0.36
hypertension	rs4372836	T	C	461880	0.306089	0.00334823	0.000986173	0.00069
hypertension	rs445084	G	A	461880	0.354872	0.000400018	0.000949203	0.67
hypertension	rs4457053	A	G	461880	0.680695	-0.00013687	0.000974587	0.89
hypertension	rs450231	A	G	461880	0.756473	-0.00192418	0.00106152	0.07
hypertension	rs4516268	A	C	461880	0.193602	-0.00161394	0.00115507	0.16
hypertension	rs4518345	A	G	461880	0.282471	-0.00069939	0.00101173	0.49
hypertension	rs453520	T	C	461880	0.576793	-0.00396869	0.000921314	1.7e-05
hypertension	rs4624596	T	C	461880	0.828745	0.00296862	0.00120656	0.014
hypertension	rs4639527	A	G	461880	0.692015	-0.00176619	0.000984489	0.073
hypertension	rs4653017	T	C	461880	0.683143	-0.00229865	0.000978793	0.019
hypertension	rs4670626	T	C	461880	0.351682	-0.00142065	0.000955217	0.14
hypertension	rs4671328	T	G	461880	0.448691	0.00370725	0.000921052	5.7e-05
hypertension	rs4671358	A	T	461880	0.592791	0.00131896	0.000926657	0.15
hypertension	rs4673553	T	G	461880	0.551707	0.00411218	0.000915738	7.1e-06
hypertension	rs4676084	A	G	461880	0.417714	0.00272625	0.000923462	0.0032
hypertension	rs4709746	C	T	461880	0.866086	0.00362088	0.00134356	0.007
hypertension	rs4718966	T	C	461880	0.413202	0.00315127	0.000926509	0.00067
hypertension	rs4722398	T	C	461880	0.136129	0.00442937	0.00132286	0.00081
hypertension	rs4722672	T	C	461880	0.820237	0.0055181	0.00119478	3.9e-06
hypertension	rs4725984	T	C	461880	0.35802	0.00313819	0.000953764	0.001
hypertension	rs4740383	A	G	461880	0.405131	0.00213029	0.000929687	0.022
hypertension	rs4744275	A	G	461880	0.264439	0.00123937	0.00103351	0.23
hypertension	rs4759073	A	G	461880	0.409877	-0.00155268	0.000923117	0.093
hypertension	rs4759228	C	G	461880	0.295249	-0.00347353	0.000999218	0.00051
hypertension	rs4764949	A	G	461880	0.674106	0.000819947	0.000971231	0.4
hypertension	rs4766710	A	G	461880	0.932607	0.00441494	0.00181403	0.015
hypertension	rs4771648	A	G	461880	0.323298	-0.000953567	0.000977016	0.33
hypertension	rs4783241	C	G	461880	0.488373	-0.000619281	0.000909685	0.5
hypertension	rs4796243	A	G	461880	0.297058	-0.0010973	0.00099718	0.27
hypertension	rs4804833	A	G	461880	0.384214	0.00181852	0.000933276	0.051
hypertension	rs4810426	T	C	461880	0.097843	-0.00267728	0.00154238	0.083
hypertension	rs4814512	A	C	461880	0.782322	0.00192798	0.00110145	0.08
hypertension	rs4820408	T	G	461880	0.401299	0.0018851	0.000928383	0.042
hypertension	rs483752	T	C	461880	0.740955	0.00105609	0.00104975	0.31
hypertension	rs4858193	T	C	461880	0.724017	-0.000297286	0.00101968	0.77
hypertension	rs4864201	T	C	461880	0.349013	0.0029839	0.000952311	0.0017
hypertension	rs487060	T	C	461880	0.471784	-0.00217513	0.000913426	0.017
hypertension	rs4886869	A	G	461880	0.391311	-0.00324036	0.000934997	0.00053
hypertension	rs4906908	T	G	461880	0.476148	0.000823446	0.000910692	0.37
hypertension	rs4925109	A	G	461880	0.305107	0.000463142	0.000991794	0.64
hypertension	rs4930091	C	T	461880	0.768788	0.0011679	0.00108081	0.28
hypertension	rs4936175	T	C	461880	0.557275	-0.00315424	0.000915203	0.00057
hypertension	rs4936671	C	G	461880	0.362595	0.00252291	0.000954511	0.0082
hypertension	rs4946812	G	A	461880	0.677195	-0.00228559	0.00097666	0.019
hypertension	rs4969387	C	G	461880	0.739193	0.00106672	0.00103621	0.3
hypertension	rs4977213	C	T	461880	0.380784	-0.00050361	0.000937619	0.59
hypertension	rs498240	A	G	461880	0.075204	0.00257345	0.00172306	0.14
hypertension	rs4985155	A	G	461880	0.665998	0.000369819	0.000964246	0.7
hypertension	rs4986044	T	C	461880	0.454541	-0.00219857	0.000915004	0.016
hypertension	rs505922	T	C	461880	0.682142	0.00658214	0.000975615	1.5e-11
hypertension	rs510807	A	C	461880	0.480474	0.00146145	0.000911441	0.11
hypertension	rs543874	A	G	461880	0.794761	-0.00447703	0.00112544	6.9e-05
hypertension	rs555267	T	G	461880	0.334594	0.00340645	0.000966265	0.00042
hypertension	rs559267	A	G	461880	0.67226	-0.00346523	0.000971035	0.00036
hypertension	rs56337234	C	T	461880	0.506768	-0.00155759	0.000909396	0.087
hypertension	rs56376556	T	C	461880	0.046734	0.00140951	0.00221228	0.52
hypertension	rs573455	A	G	461880	0.466274	0.000544377	0.000911444	0.55
hypertension	rs576674	A	G	461880	0.831847	5.43e-05	0.00121608	0.96
hypertension	rs577525	T	C	461880	0.437936	-0.00318181	0.000916676	0.00052
hypertension	rs580438	T	C	461880	0.331014	0.00237561	0.000970702	0.014
hypertension	rs58432198	C	T	461880	0.882647	-0.000928378	0.00142295	0.51
hypertension	rs58730668	T	C	461880	0.859354	0.00172262	0.00131001	0.19
hypertension	rs6011457	A	T	461880	0.499593	0.0010283	0.00091091	0.26
hypertension	rs6019482	T	C	461880	0.166306	-0.000337013	0.00122828	0.78
hypertension	rs60276348	T	C	461880	0.141997	0.00293808	0.00133005	0.027
hypertension	rs6063048	A	G	461880	0.281681	-0.00250118	0.00101141	0.013
hypertension	rs6121381	A	T	461880	0.845274	-0.0061798	0.00125824	9e-07
hypertension	rs6138482	T	C	461880	0.20064	0.00168737	0.00113727	0.14
hypertension	rs6142096	A	G	461880	0.518835	0.0002955	0.000912487	0.75
hypertension	rs621042	A	C	461880	0.458577	-0.00133812	0.000914924	0.14
hypertension	rs6235	C	G	461880	0.731905	-0.00275056	0.00102572	0.0073
hypertension	rs62370480	A	G	461880	0.208698	0.00246747	0.00112029	0.028
hypertension	rs6265	T	C	461880	0.188479	-0.000263044	0.00116268	0.82
hypertension	rs6442101	T	C	461880	0.681859	0.00588861	0.000975381	1.6e-09
hypertension	rs6443750	T	C	461880	0.192133	-0.00135515	0.00115367	0.24
hypertension	rs6448587	A	C	461880	0.82765	0.0019419	0.00120489	0.11
hypertension	rs6449531	A	G	461880	0.360537	-0.00178804	0.000945875	0.059
hypertension	rs6458354	C	T	461880	0.292673	-0.00514412	0.000999096	2.6e-07
hypertension	rs6461115	A	G	461880	0.777365	0.00433841	0.00109475	7.4e-05
hypertension	rs6474945	T	G	461880	0.446762	-0.00304497	0.00091626	0.00089
hypertension	rs6477694	T	C	461880	0.648043	0.00129759	0.000955373	0.17
hypertension	rs649961	T	C	461880	0.465975	0.000758256	0.000913019	0.41
hypertension	rs6518681	G	A	461880	0.908655	0.00390322	0.00158831	0.014
hypertension	rs6545714	A	G	461880	0.601498	-0.00295233	0.000929807	0.0015
hypertension	rs6548221	A	G	461880	0.218977	0.00187525	0.0010981	0.088
hypertension	rs6564360	A	G	461880	0.813395	-0.00301579	0.00116973	0.0099
hypertension	rs6577584	T	G	461880	0.658727	-0.00526933	0.000959908	4e-08
hypertension	rs6587552	A	G	461880	0.231136	0.00272876	0.00107784	0.011
hypertension	rs6595205	C	G	461880	0.462801	0.00162678	0.000911671	0.074
hypertension	rs6606686	C	G	461880	0.680623	-0.00053428	0.000975009	0.58
hypertension	rs663129	A	G	461880	0.233395	0.00545683	0.00107506	3.9e-07
hypertension	rs66477705	T	C	461880	0.967855	0.00278285	0.00258919	0.28
hypertension	rs6690764	A	G	461880	0.794352	-0.0044032	0.0011199	8.4e-05
hypertension	rs6700816	A	T	461880	0.969374	0.00368552	0.00263418	0.16
hypertension	rs6700838	T	C	461880	0.584766	-0.00318747	0.000922948	0.00055
hypertension	rs6708643	A	G	461880	0.507418	-0.0032034	0.000912913	0.00045
hypertension	rs6710871	A	G	461880	0.140296	0.000285277	0.00130797	0.83
hypertension	rs6711584	A	G	461880	0.45118	0.00234499	0.000917257	0.011
hypertension	rs6713781	C	G	461880	0.401814	-0.00204245	0.000935467	0.029
hypertension	rs6720868	T	C	461880	0.317402	0.00118318	0.000977003	0.23
hypertension	rs67232546	T	C	461880	0.212541	-0.00183607	0.00111937	0.1
hypertension	rs6738445	T	C	461880	0.28349	-0.00245722	0.00100907	0.015
hypertension	rs6764533	A	G	461880	0.357785	-0.000917993	0.000948673	0.33
hypertension	rs676749	A	T	461880	0.504667	-0.000703509	0.000910257	0.44
hypertension	rs6767619	C	G	461880	0.335516	0.00176535	0.00096343	0.067
hypertension	rs6786582	T	C	461880	0.728438	-0.00111407	0.00102527	0.28
hypertension	rs6804181	A	T	461880	0.832172	0.000827219	0.00121811	0.5
hypertension	rs6804842	A	G	461880	0.426394	-0.00334029	0.000921861	0.00029
hypertension	rs6821438	A	G	461880	0.529886	0.00165253	0.000911138	0.07
hypertension	rs6827083	A	G	461880	0.572465	0.00113338	0.000919303	0.22
hypertension	rs6843738	A	G	461880	0.330011	-0.00552082	0.000968532	1.2e-08
hypertension	rs6877851	C	G	461880	0.227445	-0.000365339	0.00108443	0.74
hypertension	rs6879326	T	C	461880	0.481793	-6.11e-05	0.00091105	0.95
hypertension	rs6884702	G	A	461880	0.395731	0.000537012	0.000929327	0.56
hypertension	rs6888159	C	G	461880	0.675465	0.00140817	0.000971382	0.15
hypertension	rs6900723	T	C	461880	0.678955	-0.00324252	0.000974745	0.00088
hypertension	rs6919443	A	G	461880	0.416614	-0.00120159	0.000923145	0.19
hypertension	rs6921533	T	C	461880	0.288072	0.00247595	0.00100404	0.014
hypertension	rs6968554	A	G	461880	0.366729	-0.00375617	0.000943986	6.9e-05
hypertension	rs6976111	A	C	461880	0.301662	0.00214905	0.000999752	0.032
hypertension	rs7006629	T	C	461880	0.515964	0.000792315	0.000909624	0.38
hypertension	rs7024334	T	G	461880	0.2209	0.00124321	0.00109636	0.26
hypertension	rs702634	A	G	461880	0.693211	0.00463605	0.000987407	2.7e-06
hypertension	rs7042372	A	G	461880	0.665074	0.00181152	0.0009681	0.061
hypertension	rs7083450	T	C	461880	0.843832	-0.00179313	0.00125231	0.15
[truncated: 2,241 more rows]

## Sheet: Table S7 Analysis Plan
Supplementary Table 7: Analysis plan summary
Exposures	Outcomes	Instrument		MR Analysis
		Study	Study Cohort	HUNT	UKBB	Meta-Analysis
LDL-C, HDL-C, TG	eGFRcrea	Liu et al., 2017	GLGC Consortium	Yes	Yes	Yes
	eGFR cys			No#	Yes	No
	UACR			No#	Yes	No
Apo A-I, Apo B	eGFRcrea	Richardson et al., 2020	UKBB	Yes	Yes*	Yes
	eGFR cys			No#	Yes*	No
	UACR			No#	Yes*	No
For Reverse MR
eGFRcrea	LDL-C, HDL-C, TG	Wuttke et al., 2019	CKDGen Consortium	Yes	Yes	Yes
	Apo A-1, Apo B			No#	Yes	No
eGFRcys	LDL-C, HDL-C, TG	Pattro et al., 2016	CKDGen Consortium	Yes	Yes	Yes
	Apo A-1, Apo B			No#	Yes	No
UACR	LDL-C, HDL-C, TG	Teumer et al., 2019	CKDGen Consortium+UKBB	Yes	Yes	Yes
	Apo A-1, Apo B			No#	Yes	No
No#: Analysis not done because the data was not available
Yes*: Analysis done but findings should be interpreted with caution as there was complete sample overlap between exposure and outcome data
Abbreviations: HDL-C: high-density lipoprotein cholesterol; LDL-C: low-density lipoprotein cholesterol; TG: triglycerides; Apo A-I: apolipoprotein A-I; Apo B: apolipoprotein B; eGFRcrea: estimated glomerular filtration rate based on creatinine measurements; eGFRcys: estimated glomerular filtration rate based on cystatin C measurements; UACR: urinary albumin to creatinine ratio

## Sheet: Table S8 Demographic F-StatsR2
Supplementary Table 8A: Demographic and clinical characteristics of study participants					Supplementary Table 8B: F-Statistics and R2 for selected instruments in HUNT and UKBB data sets
						HUNT						UKBB
Charatristic	HUNT	UKBB				Beta	SE	P	F-Stats	Cond. F-Stats	R2	Beta	SE	P	F-Stats	Cond. F-Stats	R2
Number	69.376	464.207			LDL-C GRS	0.031	0.013	0.023	2098.0	24.23	0.029	0.374	0.0043	<1.0e-300	7619.72	703.05	0.023
Male, n(%)	32,609 (47.0)	212,566 (45.8%)			HDL-C GRS	0.057	0.005	1.24e-33	1814.3	31.84	0.025	0.234	0.0019	<1.0e-300	14716.53	1289.33	0.048
Age, years	47.9 ± 16.9	56.5 ± 8.1			TG GRS	0.257	0.023	6.74e-29	2475.05	104.21	0.034	1.114	0.011	<1.0e-300	10187.40	1494.11	0.031
Body mass index, kg/m2	26.4 ± 4.2	27.4 ± 4.8			eGFRcrea GRS	0.16	0.006	2.44e-147	671.55	_	0.010	0.20	0.0019	<1.0e-300	10314.45	_	0.031
LDL-C, mmol/L	3.6± 1.1	3.6 ± 0.9			eGFRcys GRS	_	_	_	_	_	_	1.78	0.026	<1.0e-300	4822.97	_	0.015
HDL-C, mmol/L	1.4 ± 0.4	1.4 ± 0.4			R2 for all traits in HUNT and UKBB is calculated using available SNPs in phenotype increasing directions and betas for all three lipids (LDL-C, HDL-C, TG) are reported in mg/dl to make it consistent with reported estimates in the Lipids GWAS
TG, mmol/L	1.6 ± 0.8	1.7 ± 1.0			F-statistics for both apolipoproteins (A-I and B) has already been reported the reference GWAS (1). Con. The Cond. F-stats for UKBB is adjusted for all 5 lipid traits. Cond. F-Stats for Apo A-I and Apo B is 920.93 and 703.32, respectively.
Apo A-1, g/L	_	1.5±0.27			Cond. F-Stats: Conditional F-statistics
Apo B, g/L	_	1.0±0.24			(1) Richardson TG, Sanderson E, Palmer TM, et al. Evaluating the relationship between circulating lipoprotein lipids and apolipoproteins with risk of coronary heart disease: A multivariable Mendelian randomisation analysis. PLoS medicine 2020; 17: e1003062.
Serum creatinine, µmol/L	69.2 ± 17.0	72.3 ± 18.5
eGFRcrea, ml/min/1.73m2 (Overall)	100.5 ± 19.4	90.9± 13.1
Males	100.8 ± 18.5	90.6 ± 13.0
Females	100.2 ± 20.2	91.2 ± 13.2
eGFRcrea < 60 ml/min/1.73m2, n(%)	2,298 (3.3%)	9,884 (2.1%)
eGFRcys ml/min/1.73m2 (Overall) #	_	102.0 ± 15.5
Males	_	99.9 ± 13.6
Females	_	104.2 ± 17.4
UACR$	_	17.5 ± 75.5
Self-reported diabetes, n(%)	3,404 (4.9%)	24139 (5.2%)
Systolic blood pressure, mmHg	135.0 ± 21.0	137.7 ± 19.4
Diastolic blood pressure, mmHg	78.4 ± 12.5	81.9 ± 10.6
Use of blood pressure medication, n(%)	8990 (13.0%)	61,550 (13.3%)
Current smoker, n(%)	22,135 (32.3)	36,497 (8.5%)
Former smoker, n(%)	22,665 (33.1)	123,230 (26.5%)
All subjects provided biological samples in non-fasting condition. Values are reported as mean ± SD, or stated otherwise.
HUNT: Trøndelag Health Study; UKBB: UK Biobank
Abbreviations: HDL-C: high-density lipoprotein cholesterol; LDL-C: low-density lipoprotein cholesterol; TG: triglycerides; Apo A-I: apolipoprotein A-I; Apo B: apolipoprotein B; eGFRcrea: estimated glomerular filtration rate based on creatinine measurements; eGFRcys: estimated glomerular filtration rate based on cystatin C measurements; UACR: urinary albumin to creatinine ratio
#Sample size for eGFRcys is 386,756 (overall), with 177,842 males and 208,914 females
$sample size for UACR is 337,536.

## Sheet: Table S9. MR Lipids vs Kidney_M
Supplementary Table 9A: Causal effect of lipids and apolipoproteins on kidney function markers using univariable and multivariable Mendelian randomization in HUNT and UKBB
					HUNT				UKBB				Meta-Analysis
Outcome	Exposure	SNP Selection	Method	n SNPs HUNT/UKBB	Effect[95% CI]	P	Intercept	Pintercept	Effect[95% CI]	P	Intercept	Pintercept	Effect[95% CI]	P	Q(P)
eGFRcrea	LDL-C	Trait-specific	IVW	138/143	0.011[-0.010,0.033]	0.31			0.069[0.041,0.097]	1.3e-6			0.039[-0.017,0.096]	0.18	10.68(0.001)
			WM	138/143	-0.002[-0.031,0.026]	0.87			0.037[0.023,0.050]	4.9e-8			0.019[-0.019,0.057]	0.32	6.24(0.01)
			Egger	138/143	0.013[-0.018, 0.045]	0.41	-0.0029	0.85	0.039 [0.002,0.077]	0.02	0.03	0.03	0.024[-0.001,0.049]	0.06	1.09(0.29)
		Steiger-Filtered	IVW	133/141	0.007[-0.011,0.026]	0.43			0.064[0.040,0.089]	3.3e-7			0.035[-0.021,0.098]	0.22	14.44(0.0001)
			WM	133/141	-0.002[-0.031,0.026]	0.87			0.037[0.023,0.050]	8.7e-8			0.019[-0.019,0.057]	0.32	6.21(0.01)
			Egger	133/141	0.017[-0.010,0.043]	0.22	-0.012	0.35	0.045[0.012,0.079]	9.2e-3	0.019	0.10	0.029[0.002,0.056]	0.04	1.71 (0.19)
		Complete	MMR	390/390	0.012[-0.005,0.029]	0.15			0.070[0.048,0.092]	9.1e-10			0.034[-0.021,0.090]	0.22	3.65(0.05)
			Egger$	390/390	0.025[0.006,0.045]	0.009	-0.021	0.007	0.080[0.055,0.106]	1.3e-9	-0.011	0.11	0.043[-0.008,0.093]	0.10	2.41(0.12)
	HDL-C	Trait-specific	IVW	187/192	0.006[-0.009,0.020]	0.45			-0.024[-0.045,-0.003]	0.03			-0.008[-0.037,0.021]	0.60	5.29(0.02)
			WM	187/192	0.021[0.004,0.038]	0.01			-0.005[-0.015,0.005]	0.30			0.007[-0.018,0.032]	0.59	6.38(0.01)
			Egger	187/192	0.016[-0.004,0.036]	0.12	-0.018	0.14	-0.029 [-0.059,0.0001]	0.05	0.006	0.61	-0.005[-0.049,0.039]	0.82	6.23(0.01)
		Steiger-Filtered	IVW	178/183	-0.007[-0.023,0.009]	0.37			-0.024[-0.046,-0.005]	0.02			-0.014[-0.031,0.002]	0.09	1.76(0.18)
			WM	178/183	0.011[-0.009,0.031]	0.28			-0.005[-0.015,0.005]	0.32			0.001[-0.014,0.016]	0.93	2.05(0.15)
			Egger	178/183	0.001[-0.022,0.024]	0.90	-0.012	0.32	-0.022[-0.051,0.007]	0.13	-0.003	0.81	-0.009[-0.031,0.013]	0.44	1.43(0.23)
		Complete	MMR	390/390	0.016[-0.001,0.032]	0.06			0.022 [0.001,0.043]	0.04			0.018[0.005,0.031]	0.005	0.19(0.65)
			Egger$	390/390	0.023[0.005,0.042]	0.01	-0.014	0.08	0.017[-0.007,0.042]	0.17	0.006	0.40	0.021[0.007,0.035]	0.004	0.16(0.69)
	TG	Trait-specific	IVW	151/160	0.014[-0.005,0.033]	0.14			0.081[0.053,0.108]	7.2e-9			0.047[-0.019,0.112]	0.16	15.16(0.0001)
			WM	151/160	0.003[-0.020,0.025]	0.82			0.055[0.041,0.068]	1.7e-15			0.030 [-0.021,0.081]	0.25	15.90(0.0001)
			Egger	151/160	0.029[0.002,0.055]	0.04	-0.022	0.14	0.099[0.060,0.139]	2.1e-6	-0.082	0.20	0.062[-0.006,0.13]	0.07	8.61(0.003)
		Steiger-Filtered	IVW	146/149	0.015[-0.002,0.032]	0.08			0.072[0.045,0.100]	3.5e-7			0.042[-0.013,0.098]	0.13	11.73(0.001)
			WM	146/149	0.003[-0.019,0.024]	0.81			0.048[0.030,0.065]	9.9e-8			0.029[-0.018,0.070]	0.25	10.02 (0.001)
			Egger	146/149	0.026[0.002,0.050]	0.04	-0.016	0.22	0.098[0.057,0.139]	6.9e-6	-0.022	0.10	0.060[-0.010,0.130]	0.09	8.86(0.003)
		Complete	MMR	390/390	0.024[0.003,0.044]	0.02			0.087[0.061,0.113]	1.2e-10			0.045[0.013,0.100]	0.02	2.71(0.10)
			Egger$	390/390	0.027[0.004,0.051]	0.02	-0.005	0.52	0.098[0.068,0.128]	4.9e-10	-0.010	0.16	0.051[0.012,0.117]	0.01	2.67 (0.10)
	Apo A-1	Trait-specific	IVW	416/438/405	0.008[-0.015,0.031]	0.49			0.013[-0.016,0.041]	0.38			0.010[-0.007,0.027]	0.25	0.08(0.78)
			WM	416/438/405	0.007[-0.022,0.037]	0.62			0.002[-0.018,0.023]	0.83			0.003[-0.013,0.020]	0.67	0.08(0.78)
			Egger	416/438/405	0.002[-0.034,0.038]	0.90	0.004	0.69	-0.027[-0.074,0.019]	0.24	0.018	0.03	-0.009[-0.037,0.019]	0.52	0.98(0.32)
		Steiger-Filtered	IVW	400/438/405	0.004[-0.015,0.024]	0.65			0.010[-0.014,0.034]	0.44			0.006[-0.009,0.021]	0.40	0.15(0.70)
			WM	400/438/405	0.007[-0.023,0.037]	0.66			0.002[-0.017,0.022]	0.82			0.003[-0.013,0.020]	0.67	0.08(0.78)
			Egger	400/438/405	-0.005[-0.036,0.025]	0.74	0.007	0.43	-0.035[-0.073,0.004]	0.08	0.019	0.005	-0.018[-0.047,0.011]	0.23	1.37(0.24)
		Complete	MMR#	777/788/729	-0.013[-0.074,0.047]	0.66			-0.034[-0.107,0.038]	0.35			-0.022[-0.068,0.025]	0.36	0.19(0.66)
			Egger$	777/788/729	-0.014[-0.075,0.047]	0.65	0.001	0.55	-0.034[-0.107,0.039]	0.36	0.008	0.11	-0.022[-0.069,0.024]	0.34	0.17(0.68)
	Apo B	Trait-specific	IVW	234/254/228	0.016[-0.007,0.038]	0.17			0.083[0.053,0.113]	6.2e-08			0.049[-0.017,0.114]	0.15	13.0(0.0003)
			WM	234/254/228	-0.0001[-0.030,0.029]	0.99			0.051[0.031,0.071]	8.7e-07			0.027[-0.023,0.077]	0.30	8.03(0.005)
			Egger	234/254/228	0.010[-0.022,0.042]	0.54	0.006	0.62	0.079[0.036,0.121]	3.2e-04	0.002	0.80	0.043[-0.025,0.110]	0.21	6.43(0.01)
		Steiger-Filtered	IVW	227/248/228	0.016[-0.004,0.037]	0.12			0.080[0.052,0.108]	2.2e-08			0.047[-0.015,0.110]	0.14	12.9(0.0003)
			WM	227/248/228	0.0002[-0.029,0.029]	0.98			0.051[0.030,0.071]	1.4e-06			0.027[-0.023,0.077]	0.29	7.94(0.005)
			Egger	227/248/228	0.009[-0.021,0.038]	0.56	0.008	0.46	0.082[0.042,0.121]	6.7e-05	-0.001	0.90	0.044[-0.027,0.116]	0.22	8.53(0.003)
		Complete	MMR#	777/788/729	0.120[0.046,0.193]	0.001			0.020[-0.073,0.112]	0.68			0.074[-0.023,0.172]	0.14	2.79(0.09)
			Egger$	777/788/729	0.119[0.045,0.193]	0.001	0.003	0.77	0.020[-0.072,0.113]	0.67	0.001	0.87	0.074[-0.023,0.170]	0.13	2.74(0.10)
eGFRcys	LDL-C	Trait-specific	IVW	_/137	_	_	_	_	0.027[-0.017,0.071]	0.22			_	_	_
			WM	_/137	_	_	_	_	0.037[0.018,0.056]	1.1e-4			_	_	_
			Egger	_/137	_	_	_	_	0.013[-0.050,0.077]	0.68	0.01	0.55	_	_	_
		Steiger-Filtered	IVW	_/127	_	_	_	_	0.030[0.002,0.058]	0.03			_	_	_
			WM	_/127	_	_	_	_	0.037[0.018,0.056]	1.2e-4			_	_	_
			Egger	_/127	_	_	_	_	0.028[-0.012,0.068]	0.17	0.002	0.90	_	_	_
		Complete	MMR	_/390	_	_	_	_	0.045[0.014,0.076]	0.005			_	_	_
			Egger$	_/390	_	_	_	_	0.045[0.009,0.082]	0.01	0.00	0.97	_	_	_
	HDL-C	Trait-specific	IVW	_/184	_	_	_	_	-0.037[-0.065,-0.008]	0.02			_	_	_
			WM	_/184	_	_	_	_	-0.043[-0.054,-0.032]	3.0e-15			_	_	_
			Egger	_/184	_	_	_	_	-0.054[-0.094,-0.015]	0.008	0.02	0.21	_	_	_
		Steiger-Filtered	IVW	_/166	_	_	_	_	-0.041[-0.070,-0.012]	0.005			_	_	_
			WM	_/166	_	_	_	_	-0.007[-0.024,0.010]	0.44			_	_	_
			Egger	_/166	_	_	_	_	-0.045[-0.091,0.002]	0.06	0.003	0.84	_	_	_
		Complete	MMR	_/390	_	_	_	_	0.007[-0.023,0.038]	0.64			_	_	_
			Egger$	_/390	_	_	_	_	-0.018[-0.052,0.017]	0.32	0.03	0.003	_	_	_
	TG	Trait-specific	IVW	_/150	_	_	_	_	0.067[0.036,0.098]	1.8e-5			_	_	_
			WM	_/150	_	_	_	_	0.038[0.022,0.054]	1.1e-4			_	_	_
			Egger	_/150	_	_	_	_	0.069[0.025,0.114]	2.6e-3	-0.002	0.90	_	_	_
		Steiger-Filtered	IVW	_/141	_	_	_	_	0.074[0.049,0.099]	1.0e-8			_	_	_
			WM	_/141	_	_	_	_	0.038[0.022,0.053]	1.6e-6			_	_	_
			Egger	_/141	_	_	_	_	0.049[0.013,0.086]	8.8e-3	0.03	0.07	_	_	_
		Complete	MMR	_/390	_	_	_	_	0.072[0.035,0.109]	0.0001			_	_	_
			Egger$	_/390	_	_	_	_	0.081[0.037,0.124]	0.0001	-0.009	0.45	_	_	_
	Apo A-1	Trait-specific	IVW	_/438/139	_	_	_	_	0.073[0.035,0.112]	0.0002			_	_	_
			WM	_/438/139	_	_	_	_	0.001[-0.019,0.021]	0.95			_	_	_
			Egger	_/438/139	_	_	_	_	-0.051[-0.112,0.010]	0.10	0.065	6.8e-07	_	_	_
		Steiger-Filtered	IVW	_/417/127	_	_	_	_	0.053[0.024,0.083]	0.0003			_	_	_
			WM	_/417/127	_	_	_	_	0.0003[-0.021,0.021]	0.98			_	_	_
			Egger	_/417/127	_	_	_	_	-0.044[-0.090,0.002]	0.06	0.052	2.2e-07	_	_	_
		Complete	MMR#	_/788/414	_	_	_	_	0.025[-0.075,0.125]	0.62			_	_	_
			Egger$	_/788/414	_	_	_	_	0.026[-0.074,0.126]	0.61	0.001	0.11	_	_	_
	Apo B	Trait-specific	IVW	_/255/80	_	_	_	_	0.061[0.023,0.099]	0.002			_	_	_
			WM	_/255/80	_	_	_	_	0.045[0.025,0.065]	1.6e-05			_	_	_
			Egger	_/255/80	_	_	_	_	0.047[-0.007,0.101]	0.09	0.011	0.45	_	_	_
		Steiger-Filtered	IVW	_/244/75	_	_	_	_	0.050[0.023,0.076]	0.0003			_	_	_
			WM	_/244/75	_	_	_	_	0.045[0.024,0.066]	2.7e-05			_	_	_
			Egger	_/244/75	_	_	_	_	0.049[0.012,0.087]	0.01	0.0001	0.99	_	_	_
		Complete	MMR#	_/788/414	_	_	_	_	-0.024[-0.152,0.103]	0.71			_	_	_
			Egger$	_/788/414	_	_	_	_	-0.022[-0.150,0.105]	0.73	0.0003	0.87	_	_	_
UACR	LDL-C	Trait-specific	IVW	_/137	_	_	_	_	0.031[0.012,0.051]	0.001			_	_	_
			WM	_/137	_	_	_	_	0.035[0.020,0.051]	9.4e-6			_	_	_
			Egger	_/137	_	_	_	_	0.017[-0.010,0.045]	0.22	0.001	0.16	_	_	_
		Steiger-Filtered	IVW	_/137	_	_	_	_	0.031[0.012,0.051]	0.001			_	_	_
			WM	_/137	_	_	_	_	0.035[0.020,0.051]	9.4e-6			_	_	_
			Egger	_/137	_	_	_	_	0.017[-0.010,0.045]	0.22	0.0007	0.16	_	_	_
		Complete	MMR	_/390	_	_	_	_	0.032[0.019,0.046]	0.0001			_	_	_
			Egger$	_/390	_	_	_	_	0.032[0.017,0.048]	0.0001	0.00	0.97	_	_	_
	HDL-C	Trait-specific	IVW	_/187	_	_	_	_	-0.010[-0.021,0.001]	0.08			_	_	_
			WM	_/187	_	_	_	_	-0.001[-0.014,0.011]	0.82			_	_	_
			Egger	_/187	_	_	_	_	0.001[-0.014,0.016]	0.92	-0.001	0.04	_	_	_
		Steiger-Filtered	IVW	_/184	_	_	_	_	-0.018[-0.031,-0.005]	0.005			_	_	_
			WM	_/184	_	_	_	_	-0.007[-0.021,0.006]	0.33			_	_	_
			Egger	_/184	_	_	_	_	-0.010[-0.028,0.008]	0.29	-0.0006	0.20	_	_	_
		Complete	MMR	_/390	_	_	_	_	0.011[-0.003,0.024]	0.12			_	_	_
			Egger$	_/390	_	_	_	_	0.021[0.006,0.036]	0.005	-0.001	0.003	_	_	_
	TG	Trait-specific	IVW	_/151	_	_	_	_	0.039[0.021,0.056]	1.4e-5			_	_	_
			WM	_/151	_	_	_	_	0.044[0.029,0.058]	5.9e-9			_	_	_
			Egger	_/151	_	_	_	_	0.035[0.010,0.060]	0.007	0.0007	0.67	_	_	_
		Steiger-Filtered	IVW	_/150	_	_	_	_	0.038[0.021,0.054]	6.4e-6			_	_	_
			WM	_/150	_	_	_	_	0.044[0.029,0.058]	3.8e-9			_	_	_
			Egger	_/150	_	_	_	_	0.038[0.015,0.062]	0.002	4.0e-5	0.95	_	_	_
		Complete	MMR	_/390	_	_	_	_	0.045[0.029,0.061]	0.0001			_	_	_
			Egger$	_/390	_	_	_	_	0.046[0.027,0.065]	0.0001	0.00	0.80	_	_	_
	Apo A-1	Trait-specific	IVW	_/438/390	_	_	_	_	-0.001[-0.018,0.016]	0.90			_	_	_
			WM	_/438/390	_	_	_	_	0.009[-0.009,0.028]	0.32			_	_	_
			Egger	_/438/390	_	_	_	_	-0.008[-0.036,0.021]	0.60	0.0002	0.57	_	_	_
		Steiger-Filtered	IVW	_/438/389	_	_	_	_	-0.001[-0.018,0.016]	0.90			_	_	_
			WM	_/438/389	_	_	_	_	0.009[-0.011,0.030]	0.36			_	_	_
			Egger	_/438/389	_	_	_	_	-0.008[-0.036,0.021]	0.60	0.0002	0.57	_	_	_
		Complete	MMR#	_/797/716	_	_	_	_	0.010[-0.035,0.055]	0.66			_	_	_
			Egger$	_/797/716	_	_	_	_	0.011[-0.034,0.056]	0.63	0.0001	0.63	_	_	_
	Apo B	Trait-specific	IVW	_/254/227	_	_	_	_	0.030[0.011,0.050]	0.002			_	_	_
			WM	_/254/227	_	_	_	_	0.032[0.012,0.051]	0.001			_	_	_
			Egger	_/254/227	_	_	_	_	0.035[0.007,0.062]	0.01	-0.0002	0.65	_	_	_
		Steiger-Filtered	IVW	_/253/227	_	_	_	_	0.029[0.010,0.048]	0.003			_	_	_
			WM	_/253/227	_	_	_	_	0.032[0.013,0.051]	0.0009			_	_	_
			Egger	_/253/227	_	_	_	_	0.036[0.009,0.063]	0.009	-0.0003	0.47	_	_	_
		Complete	MMR#	_/797/716	_	_	_	_	0.072[0.015,0.129]	0.01			_	_	_
			Egger$	_/797/716	_	_	_	_	0.073[0.016,0.131]	0.01	-0.0002	0.56	_	_	_
Beta represents the change in outcomes (SD units) per genetically attributed 1 SD change in serum lipid level. $ Multivariable MR Egger
Abbreviations: HDL-C: high-density lipoprotein cholesterol; LDL-C: low-density lipoprotein cholesterol; TG: triglycerides; Apo A-I: apolipoprotein A-I; Apo B: apolipoprotein B; eGFRcrea: estimated glomerular filtration rate based on creatinine measurements; eGFRcys: estimated glomerular filtration rate based on cystatin C measurements; UACR: urinary albumin to creatinine ratio
IVW: inverse variance weighted Mendelian randomization; WM: weighted median Mendelian randomization; MMR: multivariable MR; Egger: univariate MR-Egger regression; MMR-Egger: MR-Egger regression for multivariable Mendelian randomization
HUNT: Trøndelag Health Study; UKBB: The UK Biobank
MMR#: For this multivariable MR analysis, the instrument was created using SNPs from all 5 lipid traits. So the causal estimats from this analysis as representing the change in kidney marker with genetically attriuted change in, for example, Apo A-I when adjusted for the genetic contribution from other 4 lipid traits. The model was not applied to LDL-C, HDL-C and TG to avoid the sample overlap bi…
Supplementary Table 9B: Causal effect of lipids on kidney function markers using univariable and multivariable Mendelian randomization in HUNT and UKBB (performed clumping of SNPs for r2 = 0.001)
					HUNT				UKBB				Meta-Analysis
Outcome	Exposure	SNP Selection	Method	n SNPs HUNT/UKBB	Beta[95% CI]	P	Intercept	Pintercept	Beta[95% CI]	P	Intercept	Pintercept	Beta[95% CI]	P	Q(P)
eGFRcrea	LDL-C	Trait-specific	IVW	80/81	0.017[-0.013,0.046]	0.26			0.092[0.043,0.141]	2.0e-4			0.052[-0.021,0.125]	0.16	6.62(0.01)
			WM	80/81	0.021[-0.018,0.059]	0.29			0.062[0.039,0.086]	1.6e-7			0.044[0.004,0.084]	0.03	3.33(0.07)
			Egger	80/81	0.028[-0.014, 0.070]	0.20	-0.014	0.47	0.063[-0.011,0.139]	0.10	0.02	0.32	0.037[-0.001,0.074]	0.05	0.63(0.42)
		Complete	MMR	252/266	0.048[-0.0002,0.096]	0.05			0.101[0.033,0.169]	0.005			0.069[0.018,0.120]	0.008	1.52(0.22)
			Egger$	252/266	0.072[0.2015,1.30]	0.01	-0.025	0.016	0.133[0.052,0.215]	0.002	-0.022	0.17	0.096[0.037,0.154]	0.001	1.47(0.22)
	HDL-C	Trait-specific	IVW	92/92	-0.009[-0.038,0.021]	0.56			-0.023[-0.068,0.022]	0.32			-0.013[-0.038,0.011]	0.29	0.26(0.61)
			WM	92/92	0.011[-0.020,0.043]	0.48			0.00003[-0.023,0.023]	0.99			0.004[-0.015,0.023]	0.68	0.30(0.58)
			Egger	92/92	0.006[-0.042,0.054]	0.81	-0.015	0.45	-0.044[-0.115,0.027]	0.23	0.015	0.45	-0.012[-0.059,0.035]	0.61	1.30(0.25)
		Complete	MMR	252/266	-0.025[-0.079,0.027]	0.35			-0.00002[-0.076,0.076]	0.99			-0.017[-0.060,0.027]	0.45	0.28(0.60)
			Egger$	252/266	0.004[-0.061,0.069]	0.91	-0.024	0.14	0.005[-0.091,0.102]	0.91	-0.003	0.86	0.004[-0.049,0.058]	0.87	0.00(0.99)
	TG	Trait-specific	IVW	72/76	0.015[-0.018,0.049]	0.36			0.072[0.027,0.117]	1.8e-3			0.041[-0.014,0.097]	0.14	3.97(0.045)
			WM	72/76	0.001[-0.032,0.034]	0.96			0.047[0.025,0.070]	3.6e-5			0.026 [-0.019,0.071]	0.26	5.16(0.02)
			Egger	72/76	0.046[-0.004,0.095]	0.07	-0.036	0.11	0.106 [0.040,0.171]	2.2e-3	-0.028	0.17	0.076[0.017,0.135]	0.01	2.88(0.09)
		Complete	MMR	252/266	0.009[-0.064,0.082]	0.81			0.121[0.017,0.225]	0.02			0.059[-0.050,0.168]	0.29	3.00(0.08)
			Egger$	252/266	-0.020[-0.114,0.073]	0.67	0.017	0.33	0.091[-0.043,0.226]	0.19	0.012	0.49	0.024[-0.082,0.131]	0.65	1.73(0.19)
eGFRcys	LDL-C	Trait-specific	IVW	_/80	_	_	_	_	0.026[-0.022,0.075]	0.29			_	_	_
			WM	_/80	_	_	_	_	0.018[0.001,0.036]	0.04			_	_	_
			Egger	_/80	_	_	_	_	0.012[-0.057,0.081]	0.07	0.02	0.56	_	_	_
		Complete	MMR	_/266	_	_	_	_	0.011[-0.050,0.073]	0.71			_	_	_
			Egger$	_/266	_	_	_	_	0.026[-0.048,0.073]	0.49	-0.015	0.49	_	_	_
	HDL-C	Trait-specific	IVW	_/92	_	_	_	_	-0.028[-0.070,0.014]	0.19			_	_	_
			WM	_/92	_	_	_	_	-0.025[-0.045,-0.005]	0.01			_	_	_
			Egger	_/92	_	_	_	_	-0.057[-0.125,0.012]	0.11	0.03	0.31	_	_	_
		Complete	MMR	_/266	_	_	_	_	0.020[-0.049,0.089]	0.58			_	_	_
			Egger$	_/266	_	_	_	_	0.004[-0.082,0.091]	0.92	0.01	0.56	_	_	_
	TG	Trait-specific	IVW	_/72	_	_	_	_	0.071[0.033,0.109]	0.0002			_	_	_
			WM	_/72	_	_	_	_	0.049[0.024,0.074]	0.0001			_	_	_
			Egger	_/72	_	_	_	_	0.088[0.029,0.146]	0.004	-0.02	0.47	_	_	_
		Complete	MMR	_/266	_	_	_	_	0.117[0.023,10.21]	0.02			_	_	_
			Egger$	_/266	_	_	_	_	0.105[-0.016,0.227]	0.09	0.007	0.76	_	_	_
UACR	LDL-C	Trait-specific	IVW	_/80	_	_	_	_	0.026[0.001,0.052]	0.04			_	_	_
			WM	_/80	_	_	_	_	0.028[0.009,0.048]	0.005			_	_	_
			Egger	_/80	_	_	_	_	0.012[-0.022,0.048]	0.48	0.001	0.29	_	_	_
		Complete	MMR	_/252	_	_	_	_	0.023[-0.023,0.069]	0.32			_	_	_
			Egger$	_/252	_	_	_	_	0.009[-0.046,0.065]	0.74	0.001	0.38	_	_	_
	HDL-C	Trait-specific	IVW	_/92	_	_	_	_	-0.023[-0.046,-0.001]	0.04			_	_	_
			WM	_/92	_	_	_	_	-0.019[-0.041,0.004]	0.11			_	_	_
			Egger	_/92	_	_	_	_	-0.018[-0.056,0.019]	0.34	-0.0003	0.74	_	_	_
		Complete	MMR	_/252	_	_	_	_	-0.023[-0.075,0.029]	0.38			_	_	_
			Egger$	_/252	_	_	_	_	-0.008[-0.073,0.057]	0.81	-0.001	0.43	_	_	_
	TG	Trait-specific	IVW	_/72	_	_	_	_	0.036[0.005,0.067]	0.02			_	_	_
			WM	_/72	_	_	_	_	0.018[-0.008,0.045]	0.17			_	_	_
			Egger	_/72	_	_	_	_	0.035[-0.012,0.083]	0.15	6.5e-5	0.95	_	_	_
		Complete	MMR	_/252	_	_	_	_	0.018[-0.053,0.089]	0.61			_	_	_
			Egger$	_/252	_	_	_	_	-0.002[-0.093,0.090]	0.97	0.001	0.50	_	_	_
Beta represents the change in outcomes (SD units) per genetically attributed 1 SD change in serum lipid level. $ Multivariable MR Egger
Abbreviations: HDL-C: high-density lipoprotein cholesterol; LDL-C: low-density lipoprotein cholesterol; TG: triglycerides; eGFRcrea: estimated glomerular filtration rate based on creatinine measurements; eGFRcys: estimated glomerular filtration rate based on cystatin C measurements; UACR: urinary albumin to creatinine ratio
IVW: inverse variance weighted Mendelian randomization; WM: weighted median Mendelian randomization; MMR: multivariable MR; Egger: univariate MR-Egger regression; MMR-Egger: MR-Egger regression for multivariable Mendelian randomization
HUNT: Trøndelag Health Study; UKBB: The UK Biobank

## Sheet: Table S10. Adj MVMR
Supplementary Table 10: Adjusted multivariable Mendelian randomization analysis for causal association of triglycerides with eGFRcrea, eGFRcys and UACR
				HUNT				UKBB				Meta-anlaysis
Outcome	Exposure	Method	nSNPs HUNT/UKBB	Beta [95% CI]	P	Intercept	Pintercept	Beta [95% CI]	P	Intercept	Pintercept	Beta [95% CI]	P	Q(P)
eGFRcrea	TG#	MVMR	336/348	0.019[-0.002,0.041]	0.08			0.089[0.061,0.118]	1.7e-9			0.046[0.028,0.064]	2.6e-7	14.34(0.0002)
		MVMR-Egger	336/348	0.025[-0.001,0.050]	0.06	-0.006	0.45	0.103[0.069,0.136]	4.2e-9	-0.011	0.14	0.053[0.034,0.074]	1.5e-7	13.69(0.0002)
	TG$	MVMR	716/722	0.067[0.015,0.119]	0.01			0.142[0.082,0.203]	5.3e-6			0.098[0.059,0.137]	8.6e-7	3.44(0.06)
		MVMR-Egger	716/722	0.073[0.020,0.126]	0.007	-0.005	0.30	0.135[0.073,0.197]	2.1e-5	0.005	0.20	0.097[0.060,0.140]	9.6e-7	2.27(0.13)
eGFRcys	TG#	MVMR	_/353	_	_	_	_	0.048[0.002,0.094]	0.04			_	_	_
		MVMR-Egger	_/353	_	_	_	_	0.058[0.008,0.108]	0.02	-0.122	0.49	_	_	_
	TG$	MVMR	_/753	_	_	_	_	0.040[-0.015,0.094]	0.15			_	_	_
		MVMR-Egger	_/753	_	_	_	_	0.042[-0.013,0.098]	0.14	-0.003	0.63	_	_	_
UACR	TG#	MVMR	_/353	_	_	_	_	0.044[0.027,0.061]	4.6e-7			_	_	_
		MVMR-Egger	_/353	_	_	_	_	0.047[0.026,0.067]	5.1e-8	0.0001	0.58	_	_	_
	TG$	MVMR	_/753	_	_	_	_	0.037[-0.008,0.081]	0.10			_	_	_
		MVMR-Egger	_/753	_	_	_	_	0.036[-0.009,0.081]	0.12	0.000	0.81	_	_	_
Beta represents the change in outcomes (SD units) per genetically attributed 1 SD change in serum lipid level. $ Multivariable MR Egger
#Including body mass index (BMI) as an additional variable in multivariable MR model
$Including body mass index (BMI), hypertension and type 2 diabetes as additional variables in multivariable MR model
To create this table, BMI instrument was selected from [1], type 2 diabetes from [2] and hypertension from [3] and these were combined with the lipid instrument. The variants from instruments were checked for LD to remove the strong LD SNPs and keep the lead variants only.
For the combined instruments association information for all phenotypes were looked up in all references. The SNPs with association information for all phenotypes were kept for the MVMR analysis.
HDL-C: High-Density Lipoprotein Cholesterol; LDL-C: Lowe-Density Lipoprotein Cholesterol; TG:Triglycerides; BMI:Body Mass Index; SE: Standard Error
[1] Yengo, L., Sidorenko, J., Kemper, K. E., Zheng, Z., Wood, A. R., Weedon, M. N., . . . Visscher, P. M. (2018). Meta-analysis of genome-wide association studies for height and body mass index in∼ 700000 individuals of European ancestry. Human molecular genetics, 27(20), 3641-3649.
[2] Mahajan, A., Taliun, D., Thurner, M., Robertson, N. R., Torres, J. M., Rayner, N. W., . . . Grarup, N. (2018). Fine-mapping type 2 diabetes loci to single-variant resolution using high-density imputation and islet-specific epigenome maps. Nature genetics, 50(11), 1505-1513.
[3] Hypertension data is from UK Biobank, MRC IEU release, sample size is 461,880. https://research-information.bristol.ac.uk/en/datasets/mrc-ieu-uk-biobank-gwas-pipeline-version-1(1d574a24-f448-4dc9-82bd-c8e264209b16).html

[truncated: 1 more sheets: Table S11. MR Kidney_Mvs Lipids]
